# Supplementary material for: (2,2′-Bipyridine-κ2 N,N′)bis­(4-chloro­benzoato-κO)zinc
Source: Acta Crystallogr Sect E Struct Rep Online. 2012 Feb 24;68(Pt 3):m321–2. doi: 10.1107/S160053681200699X (PMC3297269; doi:10.1107/S160053681200699X)
Supplement: Supplementary file 1 [file e-68-0m321-sup1.cif]

##############################################################################
#                                                                            #
# This CIF contains the data in a paper accepted for publication in          #
# Acta Crystallographica Section E. It conforms to the requirements of       #
# Notes for Authors for Acta Crystallographica Section E, and has been       #
# peer reviewed under the auspices of the IUCr Commission on Journals.       #
#                                                                            #
# Full details of the Crystallographic Information File format               #
# are given in the paper "The Crystallographic Information File (CIF):       #
# a New Standard Archive File for Crystallography" by S. R. Hall, F. H.      #
# Allen and I. D. Brown [Acta Cryst. (1991), A47, 655-685].                  #
#                                                                            #
# The current version of the core CIF dictionary is obtainable from          #
# ftp://ftp.iucr.org/pub/cif_core.dic.                                       #
#                                                                            #
# Software is freely available for graphical display of the structure(s)     #
# in this CIF. For information consult the CIF software page                 #
# http://www.iucr.org/resources/cif/software.                                #
#                                                                            #
# This file may be used for bona fide research purposes within the           #
# scientific community so long as proper attribution is given to the journal # 
# article from which it was obtained.                                        #
#                                                                            #
##############################################################################
data_I
_audit_creation_method     SHELXL-97
_chemical_name_systematic
;
(2,2'-Bipyridine-\k^2^<i>N</i>,<i>N</i>')bis(4-chlorobenzoato-
\k<i>O</i>)zinc(II)
;
_chemical_name_common     ?
_chemical_formula_moiety     'C24 H16 Cl2 N2 O4 Zn'
_chemical_formula_sum     'C24 H16 Cl2 N2 O4 Zn'
_chemical_formula_iupac     '[Zn (C7 H4 Cl O2)2 (C10 H8 N2)]'
_chemical_formula_weight     532.68
_chemical_melting_point     ?
_symmetry_cell_setting     monoclinic
_symmetry_space_group_name_H-M     'P 2/c'
_symmetry_space_group_name_Hall     '-P 2yc'
loop_
    _symmetry_equiv_pos_as_xyz
    'x, y, z'
    '-x, y, -z+1/2'
    '-x, -y, -z'
    'x, -y, z-1/2'
_cell_length_a     11.453(2)
_cell_length_b     8.4896(17)
_cell_length_c     12.337(3)
_cell_angle_alpha     90.00
_cell_angle_beta     107.12(3)
_cell_angle_gamma     90.00
_cell_volume     1146.4(5)
_cell_formula_units_Z     2
_cell_measurement_reflns_used     6683
_cell_measurement_theta_min     3.04
_cell_measurement_theta_max     25.00
_cell_measurement_temperature     290(2)
_exptl_crystal_description     block
_exptl_crystal_colour     colorless
_exptl_crystal_size_max     0.32
_exptl_crystal_size_mid     0.25
_exptl_crystal_size_min     0.18
_exptl_crystal_density_diffrn     1.543
_exptl_crystal_density_meas     ?
_exptl_crystal_density_method     'not measured'
_exptl_crystal_F_000     540
_exptl_absorpt_coefficient_mu     1.338
_exptl_absorpt_correction_type     multi-scan
_exptl_absorpt_process_details     '(ABSCOR; Higashi, 1995)'
_exptl_absorpt_correction_T_min     0.675
_exptl_absorpt_correction_T_max     0.787
_exptl_special_details     ?
_diffrn_ambient_temperature     290(2)
_diffrn_radiation_type     MoK\a
_diffrn_radiation_wavelength     0.71073
_diffrn_radiation_source     'rotation anode'
_diffrn_radiation_monochromator     graphite
_diffrn_measurement_device_type     'Rigaku R-AXIS RAPID'
_diffrn_measurement_method     '\w scans'
_diffrn_detector_area_resol_mean     ?
_diffrn_reflns_number     8641
_diffrn_reflns_av_R_equivalents     0.0583
_diffrn_reflns_av_sigmaI/netI     0.0439
_diffrn_reflns_theta_min     3.04
_diffrn_reflns_theta_max     25.00
_diffrn_reflns_theta_full     25.00
_diffrn_measured_fraction_theta_max     0.995
_diffrn_measured_fraction_theta_full     0.995
_diffrn_reflns_limit_h_min     -13
_diffrn_reflns_limit_h_max     13
_diffrn_reflns_limit_k_min     -9
_diffrn_reflns_limit_k_max     10
_diffrn_reflns_limit_l_min     -14
_diffrn_reflns_limit_l_max     14
_diffrn_standards_number     ?
_diffrn_standards_interval_count     ?
_diffrn_standards_interval_time     ?
_diffrn_standards_decay_%     ?
_refine_special_details
;
 Refinement of F^2^ against ALL reflections.  The weighted R-factor wR and
 goodness of fit S are based on F^2^, conventional R-factors R are based
 on F, with F set to zero for negative F^2^. The threshold expression of
 F^2^ > 2sigma(F^2^) is used only for calculating R-factors(gt) etc. and is
 not relevant to the choice of reflections for refinement.  R-factors based
 on F^2^ are statistically about twice as large as those based on F, and R-
 factors based on ALL data will be even larger.
;
_reflns_number_total     2012
_reflns_number_gt     1560
_reflns_threshold_expression     I>2\s(I)
_refine_ls_structure_factor_coef     Fsqd
_refine_ls_matrix_type     full
_refine_ls_R_factor_all     0.0609
_refine_ls_R_factor_gt     0.0411
_refine_ls_wR_factor_gt     0.0914
_refine_ls_wR_factor_ref     0.1214
_refine_ls_goodness_of_fit_ref     1.168
_refine_ls_restrained_S_all     1.174
_refine_ls_number_reflns     2012
_refine_ls_number_parameters     150
_refine_ls_number_restraints     48
_refine_ls_hydrogen_treatment     constr
_refine_ls_weighting_scheme     calc
_refine_ls_weighting_details
         'calc w=1/[\s^2^(Fo^2^)+(0.0510P)^2^+0.4320P] where P=(Fo^2^+2Fc^2^)/3'
_atom_sites_solution_hydrogens     geom
_atom_sites_solution_primary     direct
_atom_sites_solution_secondary     difmap
_refine_ls_shift/su_max     0.000
_refine_ls_shift/su_mean     0.000
_refine_diff_density_max     0.527
_refine_diff_density_min     -0.360
_refine_ls_extinction_method     none
_refine_ls_extinction_coef     ?
loop_
    _atom_type_symbol
    _atom_type_description
    _atom_type_scat_dispersion_real
    _atom_type_scat_dispersion_imag
    _atom_type_scat_source
    'C' 'C' 0.0033 0.0016
                         'International Tables Vol C Tables 4.2.6.8 and 6.1.1.4'
    'H' 'H' 0.0000 0.0000
                         'International Tables Vol C Tables 4.2.6.8 and 6.1.1.4'
    'Cl' 'Cl' 0.1484 0.1585
                         'International Tables Vol C Tables 4.2.6.8 and 6.1.1.4'
    'N' 'N' 0.0061 0.0033
                         'International Tables Vol C Tables 4.2.6.8 and 6.1.1.4'
    'O' 'O' 0.0106 0.0060
                         'International Tables Vol C Tables 4.2.6.8 and 6.1.1.4'
    'Zn' 'Zn' 0.2839 1.4301
                         'International Tables Vol C Tables 4.2.6.8 and 6.1.1.4'
_computing_data_collection     'RAPID-AUTO (Rigaku, 1998)'
_computing_cell_refinement     'RAPID-AUTO (Rigaku, 1998)'
_computing_data_reduction     'CrystalStructure (Rigaku/MSC, 2002)'
_computing_structure_solution     'SHELXS97 (Sheldrick, 2008)'
_computing_structure_refinement     'SHELXL97 (Sheldrick, 2008)'
_computing_molecular_graphics
               'XP in SHELXTL (Sheldrick, 2008) and DIAMOND (Brandenburg, 1999)'
_computing_publication_material     'SHELXTL (Sheldrick, 2008)'
loop_
    _atom_site_type_symbol
    _atom_site_label
    _atom_site_fract_x
    _atom_site_fract_y
    _atom_site_fract_z
    _atom_site_U_iso_or_equiv
    _atom_site_adp_type
    _atom_site_calc_flag
    _atom_site_refinement_flags
    _atom_site_occupancy
    _atom_site_symmetry_multiplicity
    _atom_site_disorder_assembly
    _atom_site_disorder_group
    Zn Zn1 0.0000 0.78102(6) 0.2500 0.0564(2) Uani d S 1 2 . .
    Cl Cl2 0.59680(10) 1.35611(14) 0.61254(11) 0.0912(4) Uani d . 1 1 . .
    O O1 0.1788(3) 0.9459(3) 0.2186(2) 0.0738(7) Uani d . 1 1 . .
    O O2 0.1206(2) 0.8948(3) 0.3696(2) 0.0650(7) Uani d . 1 1 . .
    C C1 -0.1402(4) 0.6021(6) 0.3867(4) 0.0889(13) Uani d U 1 1 . .
    H H1 -0.1636 0.7013 0.4048 0.107 Uiso calc R 1 1 . .
    C C2 -0.1780(5) 0.4710(8) 0.4330(5) 0.122(2) Uani d U 1 1 . .
    H H2 -0.2269 0.4814 0.4808 0.146 Uiso calc R 1 1 . .
    C C3 -0.1427(7) 0.3267(9) 0.4076(6) 0.144(3) Uani d U 1 1 . .
    H H3 -0.1657 0.2369 0.4394 0.172 Uiso calc R 1 1 . .
    C C4 -0.0731(6) 0.3138(6) 0.3351(5) 0.121(2) Uani d U 1 1 . .
    H H4 -0.0493 0.2150 0.3168 0.145 Uiso calc R 1 1 . .
    C C5 -0.0377(4) 0.4489(4) 0.2888(3) 0.0827(13) Uani d U 1 1 . .
    N N1 -0.0713(3) 0.5916(3) 0.3171(3) 0.0686(8) Uani d U 1 1 . .
    C C6 0.2915(3) 1.0622(4) 0.3941(3) 0.0512(8) Uani d . 1 1 . .
    C C7 0.3756(4) 1.1328(5) 0.3489(3) 0.0679(10) Uani d . 1 1 . .
    H H7 0.3691 1.1184 0.2726 0.082 Uiso calc R 1 1 . .
    C C8 0.4688(4) 1.2242(5) 0.4152(4) 0.0741(11) Uani d . 1 1 . .
    H H8 0.5246 1.2720 0.3842 0.089 Uiso calc R 1 1 . .
    C C9 0.4779(3) 1.2436(4) 0.5275(4) 0.0629(10) Uani d . 1 1 . .
    C C10 0.3952(4) 1.1763(5) 0.5739(3) 0.0690(10) Uani d . 1 1 . .
    H H10 0.4017 1.1915 0.6501 0.083 Uiso calc R 1 1 . .
    C C11 0.3019(3) 1.0853(4) 0.5063(3) 0.0614(9) Uani d . 1 1 . .
    H H11 0.2455 1.0391 0.5375 0.074 Uiso calc R 1 1 . .
    C C12 0.1909(3) 0.9613(4) 0.3207(3) 0.0553(8) Uani d . 1 1 . .
loop_
    _atom_site_aniso_label
    _atom_site_aniso_U_11
    _atom_site_aniso_U_22
    _atom_site_aniso_U_33
    _atom_site_aniso_U_12
    _atom_site_aniso_U_13
    _atom_site_aniso_U_23
    Zn1 0.0659(4) 0.0427(3) 0.0618(4) 0.000 0.0206(3) 0.000
    Cl2 0.0755(7) 0.0805(7) 0.1037(9) -0.0151(6) 0.0048(6) -0.0030(6)
    O1 0.097(2) 0.0728(16) 0.0544(16) -0.0092(15) 0.0258(14) -0.0083(13)
    O2 0.0722(16) 0.0637(15) 0.0639(16) -0.0123(13) 0.0275(13) -0.0042(12)
    C1 0.080(3) 0.105(3) 0.081(3) -0.019(2) 0.021(2) 0.025(2)
    C2 0.104(4) 0.151(4) 0.097(4) -0.054(4) 0.009(3) 0.050(4)
    C3 0.165(6) 0.116(4) 0.110(5) -0.073(4) -0.021(4) 0.058(4)
    C4 0.161(5) 0.059(3) 0.103(4) -0.040(3) -0.023(3) 0.024(3)
    C5 0.104(3) 0.0480(18) 0.069(3) -0.013(2) -0.018(2) 0.0074(17)
    N1 0.073(2) 0.0545(17) 0.070(2) -0.0075(15) 0.0080(16) 0.0108(14)
    C6 0.0590(19) 0.0428(16) 0.055(2) 0.0036(15) 0.0216(15) 0.0031(14)
    C7 0.077(3) 0.072(2) 0.064(2) -0.006(2) 0.035(2) -0.0049(19)
    C8 0.070(3) 0.075(3) 0.086(3) -0.012(2) 0.038(2) 0.002(2)
    C9 0.061(2) 0.0511(19) 0.074(3) 0.0037(17) 0.0154(19) 0.0019(17)
    C10 0.079(3) 0.072(2) 0.054(2) -0.007(2) 0.0172(19) -0.0008(18)
    C11 0.068(2) 0.064(2) 0.056(2) -0.0094(18) 0.0234(17) 0.0027(17)
    C12 0.065(2) 0.0435(17) 0.058(2) 0.0065(16) 0.0180(17) -0.0001(15)
_geom_special_details
;
 All esds (except the esd in the dihedral angle between two l.s. planes)
 are estimated using the full covariance matrix.  The cell esds are taken
 into account individually in the estimation of esds in distances, angles
 and torsion angles; correlations between esds in cell parameters are only
 used when they are defined by crystal symmetry.  An approximate (isotropic)
 treatment of cell esds is used for estimating esds involving l.s. planes.
;
loop_
    _geom_bond_atom_site_label_1
    _geom_bond_atom_site_label_2
    _geom_bond_site_symmetry_2
    _geom_bond_distance
    _geom_bond_publ_flag
    Zn1 O2 . 1.954(2) ?
    Zn1 N1 . 2.082(3) ?
    Zn1 O1 . 2.602(3) ?
    Cl2 C9 . 1.740(4) ?
    O1 C12 . 1.233(4) ?
    O2 C12 . 1.272(4) ?
    C1 N1 . 1.329(6) ?
    C1 C2 . 1.377(6) ?
    C1 H1 . 0.9300 ?
    C2 C3 . 1.356(10) ?
    C2 H2 . 0.9300 ?
    C3 C4 . 1.366(11) ?
    C3 H3 . 0.9300 ?
    C4 C5 . 1.394(6) ?
    C4 H4 . 0.9300 ?
    C5 N1 . 1.347(5) ?
    C5 C5 2 1.466(10) ?
    C6 C11 . 1.368(5) ?
    C6 C7 . 1.384(5) ?
    C6 C12 . 1.506(5) ?
    C7 C8 . 1.377(6) ?
    C7 H7 . 0.9300 ?
    C8 C9 . 1.368(6) ?
    C8 H8 . 0.9300 ?
    C9 C10 . 1.368(5) ?
    C10 C11 . 1.382(5) ?
    C10 H10 . 0.9300 ?
    C11 H11 . 0.9300 ?
loop_
    _geom_angle_atom_site_label_1
    _geom_angle_atom_site_label_2
    _geom_angle_atom_site_label_3
    _geom_angle_site_symmetry_1
    _geom_angle_site_symmetry_3
    _geom_angle
    _geom_angle_publ_flag
    O2 Zn1 O2 . 2 120.76(15) ?
    O2 Zn1 N1 . . 110.75(11) ?
    O2 Zn1 N1 2 . 114.15(11) ?
    O2 Zn1 N1 . 2 114.15(11) ?
    O2 Zn1 N1 2 2 110.75(11) ?
    N1 Zn1 N1 . 2 78.9(2) ?
    O2 Zn1 C12 . . 28.13(10) ?
    O2 Zn1 C12 2 . 107.47(11) ?
    N1 Zn1 C12 . . 135.29(12) ?
    N1 Zn1 C12 2 . 101.44(12) ?
    O2 Zn1 C12 . 2 107.47(11) ?
    O2 Zn1 C12 2 2 28.13(10) ?
    N1 Zn1 C12 . 2 101.44(12) ?
    N1 Zn1 C12 2 2 135.29(12) ?
    C12 Zn1 C12 . 2 107.90(14) ?
    O2 Zn1 O1 . . 55.55(9) ?
    O2 Zn1 O1 2 . 91.94(10) ?
    N1 Zn1 O1 . . 153.21(11) ?
    N1 Zn1 O1 2 . 86.47(11) ?
    C12 Zn1 O1 . . 27.42(9) ?
    C12 Zn1 O1 2 . 104.74(10) ?
    O2 Zn1 O1 . 2 91.94(10) ?
    O2 Zn1 O1 2 2 55.55(9) ?
    N1 Zn1 O1 . 2 86.47(11) ?
    N1 Zn1 O1 2 2 153.21(11) ?
    C12 Zn1 O1 . 2 104.74(10) ?
    C12 Zn1 O1 2 2 27.42(9) ?
    O1 Zn1 O1 . 2 114.90(12) ?
    C12 O1 Zn1 . . 76.2(2) ?
    C12 O2 Zn1 . . 105.5(2) ?
    N1 C1 C2 . . 122.1(5) ?
    N1 C1 H1 . . 118.9 ?
    C2 C1 H1 . . 118.9 ?
    C3 C2 C1 . . 118.9(6) ?
    C3 C2 H2 . . 120.5 ?
    C1 C2 H2 . . 120.5 ?
    C2 C3 C4 . . 119.6(5) ?
    C2 C3 H3 . . 120.2 ?
    C4 C3 H3 . . 120.2 ?
    C3 C4 C5 . . 119.9(6) ?
    C3 C4 H4 . . 120.1 ?
    C5 C4 H4 . . 120.1 ?
    N1 C5 C4 . . 119.6(5) ?
    N1 C5 C5 . 2 115.9(2) ?
    C4 C5 C5 . 2 124.5(4) ?
    C1 N1 C5 . . 119.8(4) ?
    C1 N1 Zn1 . . 125.5(3) ?
    C5 N1 Zn1 . . 114.6(3) ?
    C11 C6 C7 . . 118.8(3) ?
    C11 C6 C12 . . 120.9(3) ?
    C7 C6 C12 . . 120.3(3) ?
    C8 C7 C6 . . 120.9(4) ?
    C8 C7 H7 . . 119.6 ?
    C6 C7 H7 . . 119.6 ?
    C9 C8 C7 . . 119.0(4) ?
    C9 C8 H8 . . 120.5 ?
    C7 C8 H8 . . 120.5 ?
    C10 C9 C8 . . 121.2(4) ?
    C10 C9 Cl2 . . 119.5(3) ?
    C8 C9 Cl2 . . 119.3(3) ?
    C9 C10 C11 . . 119.3(4) ?
    C9 C10 H10 . . 120.4 ?
    C11 C10 H10 . . 120.4 ?
    C6 C11 C10 . . 120.8(4) ?
    C6 C11 H11 . . 119.6 ?
    C10 C11 H11 . . 119.6 ?
    O1 C12 O2 . . 122.8(3) ?
    O1 C12 C6 . . 120.7(3) ?
    O2 C12 C6 . . 116.5(3) ?
    O1 C12 Zn1 . . 76.4(2) ?
    O2 C12 Zn1 . . 46.41(16) ?
    C6 C12 Zn1 . . 162.9(3) ?
loop_
    _geom_hbond_atom_site_label_D
    _geom_hbond_atom_site_label_H
    _geom_hbond_atom_site_label_A
    _geom_hbond_site_symmetry_D
    _geom_hbond_site_symmetry_H
    _geom_hbond_site_symmetry_A
    _geom_hbond_distance_DH
    _geom_hbond_distance_HA
    _geom_hbond_distance_DA
    _geom_hbond_angle_DHA
    _geom_hbond_publ_flag
    C1 H1 O1 . . 2_555 0.930 2.550 3.172(6) 125 yes
    C3 H3 O2 . . 3_566 0.930 2.520 3.278(5) 139 yes
    C11 H11 O1 . . 4_576 0.930 2.570 3.330(5) 139 yes
data_global
_journal_date_recd_electronic     2012-02-10
_journal_date_accepted     2012-02-16
_journal_name_full     'Acta Crystallographica, Section E'
_journal_year     2012
_journal_volume     68
_journal_issue      3
_journal_page_first     m321
_journal_page_last     m322
_journal_paper_category     QM
_journal_paper_doi     10.1107/S160053681200699X
_journal_coeditor_code     HY2516
_publ_contact_author_name     'Prof. Bi-Song Zhang'
_publ_contact_author_address
;
      College of Materials Science and Chemical Engineering
      Jinhua College of Profession and Technology
      Jinhua, Zhejiang 321017
      People's Republic of China
;
_publ_contact_author_email     'zbs_jy@163.com'
_publ_contact_author_fax     '86 579 82264066'
_publ_contact_author_phone     '86 579 82230609'
_publ_section_title
;\
(2,2'-Bipyridine-\k^2^<i>N</i>,<i>N</i>')bis(4-chlorobenzoato-\k<i>O</i>)\
zinc(II)
;
loop_
    _publ_author_name
    _publ_author_address
    'Bi-Song Zhang'
;
College of Materials Science and Chemical Engineering
Jinhua College of Profession and Technology
Jinhua, Zhejiang 321017
People's Republic of China
;
    'Hong-Line Zhu'
;
State Key Laboratory Base of Novel Functional Materials and Preparation
Science Center of Applied Solid State Chemistry Research
Ningbo University, Ningbo, Zhejiang 315211
People's Republic of China
;
    'Jun Li'
;
College of Materials Science and Chemical Engineering
Jinhua College of Profession and Technology
Jinhua, Zhejiang 321017
People's Republic of China
;
    'Dong-Dong Dai'
;
College of Materials Science and Chemical Engineering
Jinhua College of Profession and Technology
Jinhua, Zhejiang 321017
People's Republic of China
;
    'Yi-Bao Peng'
;
College of Materials Science and Chemical Engineering
Jinhua College of Profession and Technology
Jinhua, Zhejiang 321017
People's Republic of China
;
