# Supplementary material for: (2,2′-Bipyridine-κ2 N,N′)bis­(4-chloro­benzoato-κO)zinc
Source: Acta Crystallogr Sect E Struct Rep Online. 2012 Feb 24;68(Pt 3):m321–2. doi: 10.1107/S160053681200699X (PMC3297269; doi:10.1107/S160053681200699X)
Supplement: Supplementary file 2 [file e-68-0m321-Isup2.hkl]

# 
# h,k,l, Fc-squared, Fo-squared, sigma(Fo-squared) and status flag 
# 
data_I
_shelx_title ' d in P2/c                   New: P2/c' 
_shelx_refln_list_code          4 
_shelx_F_calc_maximum      160.10 
_exptl_crystal_F_000       539.91 
_reflns_d_resolution_high  0.8409 
 
loop_ 
 _symmetry_equiv_pos_as_xyz 
 'x, y, z' 
 '-x, y, -z+1/2' 
 '-x, -y, -z' 
 'x, -y, z-1/2' 
 
_cell_length_a    11.4530 
_cell_length_b     8.4896 
_cell_length_c    12.3370 
_cell_angle_alpha  90.000 
_cell_angle_beta  107.120 
_cell_angle_gamma  90.000 
 
_shelx_F_squared_multiplier     1.000 
 
loop_ 
 _refln_index_h 
 _refln_index_k 
 _refln_index_l 
 _refln_F_squared_calc 
 _refln_F_squared_meas 
 _refln_F_squared_sigma 
 _refln_observed_status 
   2   0   0     5685.44     6211.59    192.75 o 
   3   0   0       26.71       35.82      2.70 o 
   4   0   0      746.42      761.63     17.52 o 
   5   0   0     3254.55     3117.37     54.27 o 
   6   0   0      587.65      593.77     18.43 o 
   7   0   0     1184.68     1226.88     33.58 o 
   8   0   0      249.47      257.33      8.41 o 
   9   0   0       55.11       58.19      5.51 o 
  10   0   0      663.20      793.41     53.17 o 
  11   0   0       12.49       16.76      4.49 o 
  12   0   0        7.41       10.87      3.49 o 
  13   0   0       34.56       42.42      5.60 o 
   1   1   0      742.92      125.93    268.07 o 
   2   1   0     4424.67     5325.87    316.35 o 
   3   1   0       17.52       19.25      0.85 o 
   4   1   0      333.87      314.10      5.44 o 
   5   1   0      125.99      135.24      2.25 o 
   6   1   0      814.15      809.23     14.43 o 
   7   1   0       51.01       57.29      2.23 o 
   8   1   0       11.40       15.32      1.82 o 
   9   1   0       46.43       54.81      3.11 o 
  10   1   0       52.85       58.86      4.51 o 
  11   1   0       65.99       72.09      5.45 o 
  12   1   0       22.79       21.47      3.25 o 
   0   2   0      892.43      776.32     14.10 o 
   1   2   0      973.75     1019.60     12.58 o 
   2   2   0    14330.78    16828.42   1318.67 o 
   3   2   0     1663.72     1604.92     25.64 o 
   4   2   0      967.97      881.97     17.37 o 
   5   2   0      518.18      485.20      9.72 o 
   6   2   0      197.39      193.97      7.44 o 
   7   2   0      238.52      245.45      9.83 o 
   8   2   0     1048.17     1095.35     46.20 o 
   9   2   0      164.26      168.60     12.53 o 
  10   2   0       60.21       69.23     11.54 o 
  11   2   0       18.70       16.73      2.25 o 
  12   2   0       31.28       34.57      5.33 o 
   0   3   0      130.00      140.20      4.05 o 
   1   3   0      311.23      291.15      4.79 o 
   2   3   0     1218.26     1187.07     24.30 o 
   3   3   0     1129.06     1141.78     17.19 o 
   4   3   0     1216.07     1206.30     32.94 o 
   5   3   0       11.26       18.30      3.68 o 
   6   3   0      561.64      602.28     15.53 o 
   7   3   0        9.39       10.58      3.99 o 
   8   3   0      223.89      241.16     13.57 o 
   9   3   0      158.95      186.49     12.15 o 
  10   3   0        1.99       -1.60      3.02 o 
  11   3   0       43.92       37.23     14.06 o 
  12   3   0        0.35        1.34      2.94 o 
   0   4   0      130.18      133.59      5.09 o 
   1   4   0      910.91      830.08     13.05 o 
   2   4   0      650.21      579.89      8.79 o 
   3   4   0        5.20        8.57      1.98 o 
   4   4   0     4795.14     4961.71     86.85 o 
   5   4   0       73.76       85.40      6.12 o 
   6   4   0     1386.91     1376.32     43.80 o 
   7   4   0        1.57       -1.30      4.37 o 
   8   4   0        7.72       13.55      4.63 o 
   9   4   0      139.56      170.67     15.35 o 
  10   4   0        0.63       -0.30      3.73 o 
  11   4   0      112.47       83.40     33.43 o 
   0   5   0      469.75      509.15     13.16 o 
   1   5   0      186.91      199.60      6.07 o 
   2   5   0     1667.73     1649.04     23.95 o 
   3   5   0      304.54      297.88      6.23 o 
   4   5   0      642.46      640.26     12.11 o 
   5   5   0      786.45      801.47     23.36 o 
   6   5   0      113.86      127.50     12.10 o 
   7   5   0       94.30      116.44      9.75 o 
   8   5   0       52.02       61.43      8.36 o 
   9   5   0       34.73       30.22      9.64 o 
  10   5   0       13.34        2.34      5.04 o 
  11   5   0       11.95        0.28      3.37 o 
   0   6   0      429.73      459.44     25.19 o 
   1   6   0      436.87      404.75      9.02 o 
   2   6   0      107.54      117.63      4.12 o 
   3   6   0        8.45        7.43      1.87 o 
   4   6   0      491.39      499.91     10.44 o 
   5   6   0      245.18      235.75      9.80 o 
   6   6   0      186.67      217.37     14.99 o 
   7   6   0       40.30       50.31      8.21 o 
   8   6   0        0.43       -4.75      5.43 o 
   9   6   0       37.01        6.98     16.30 o 
  10   6   0        0.31       -1.13      2.67 o 
   0   7   0     1255.53     1204.37     40.83 o 
   1   7   0        6.52        7.64      1.60 o 
   2   7   0      129.85      138.19      4.68 o 
   3   7   0      154.13      165.19      5.99 o 
   4   7   0      169.10      185.29      6.60 o 
   5   7   0      264.93      295.04      8.10 o 
   6   7   0      103.29      106.03     14.16 o 
   7   7   0      238.96      280.00     25.61 o 
   8   7   0       22.90        4.98      9.32 o 
   9   7   0       10.40        1.20      2.99 o 
   0   8   0       14.75       19.20      4.26 o 
   1   8   0      124.69      140.42      6.56 o 
   2   8   0       34.81       30.63      3.17 o 
   3   8   0       26.47       63.56     21.32 o 
   4   8   0        7.51        8.52      2.52 o 
   5   8   0        6.74        5.41      1.60 o 
   6   8   0        4.65        9.56      5.36 o 
   7   8   0        0.03       -2.59      4.51 o 
   0   9   0      142.25      158.67     11.26 o 
   1   9   0      117.89      124.82      6.18 o 
   2   9   0      285.40      277.69      8.44 o 
   3   9   0       97.37      102.87      7.84 o 
   4   9   0       50.70       50.23      5.45 o 
   5   9   0       40.59       30.49     29.47 o 
   0  10   0        7.41        4.28      4.94 o 
   1  10   0       54.49       48.78      7.62 o 
 -13   1   1       21.42       29.48      5.63 o 
 -12   1   1      109.58      113.92     10.41 o 
 -11   1   1        0.85        1.83      1.72 o 
 -10   1   1      658.24      725.01     44.06 o 
  -9   1   1       13.97       14.53      2.25 o 
  -8   1   1      954.86     1009.48     41.55 o 
  -7   1   1      170.27      165.52      7.64 o 
  -6   1   1      899.67      890.58     34.13 o 
  -5   1   1     1806.66     1787.76     63.69 o 
  -4   1   1       52.47       44.96      3.59 o 
  -3   1   1     2351.33     2260.68     48.27 o 
  -2   1   1     6180.63     7355.89    597.43 o 
  -1   1   1     1695.83     1606.12     18.89 o 
   1   1   1     1696.75     1618.06     16.19 o 
   2   1   1      144.83      124.56      1.89 o 
   3   1   1      148.60      127.99      2.02 o 
   4   1   1      306.43      282.81      3.85 o 
   5   1   1     3692.05     3752.64     55.19 o 
   6   1   1       12.90       12.77      1.84 o 
   7   1   1     1906.01     2038.97     45.81 o 
   8   1   1       51.30       56.02      2.96 o 
   9   1   1      250.87      290.12      8.86 o 
  10   1   1       67.02       73.33      6.38 o 
  11   1   1       30.82       33.57      3.38 o 
  12   1   1       32.78       32.19      3.67 o 
 -13   2   1       14.89       24.02      7.58 o 
 -12   2   1       28.27       31.38      5.40 o 
 -11   2   1        0.94        0.33      1.00 o 
 -10   2   1       25.26       27.61      2.20 o 
  -9   2   1      542.85      549.01     25.74 o 
  -8   2   1      149.03      135.60      8.50 o 
  -7   2   1      244.82      211.69     15.30 o 
  -6   2   1      407.60      352.38     26.58 o 
  -5   2   1        1.14        1.45      0.89 o 
  -4   2   1     1688.00     1732.93     56.12 o 
  -3   2   1     1870.03     1935.56     27.03 o 
  -2   2   1     7197.59     8137.68    324.00 o 
  -1   2   1      600.08      609.19     11.90 o 
   0   2   1      102.78      103.70      1.85 o 
   1   2   1    16371.58    19724.51    408.52 o 
   2   2   1     5691.78     5997.97    203.23 o 
   3   2   1        7.78        4.08      0.72 o 
   4   2   1      155.46      130.65      3.78 o 
   5   2   1       99.76      109.03      5.13 o 
   6   2   1     1516.27     1586.67     25.10 o 
   7   2   1        1.61        3.05      0.98 o 
   8   2   1      401.63      386.96     27.46 o 
   9   2   1        8.32       13.77      2.10 o 
  10   2   1        5.89        6.18      1.88 o 
  11   2   1       98.48       89.67     10.14 o 
  12   2   1       11.12        5.26      4.05 o 
 -12   3   1        9.27        9.80      4.02 o 
 -11   3   1       30.51       35.57      5.33 o 
 -10   3   1       48.76       64.67     10.48 o 
  -9   3   1       18.04       17.81      3.93 o 
  -8   3   1      599.32      686.69     33.72 o 
  -7   3   1      358.40      389.36     13.63 o 
  -6   3   1      696.87      768.55     24.42 o 
  -5   3   1      390.56      420.88     29.76 o 
  -4   3   1     7518.45     7943.09    430.90 o 
  -3   3   1     2130.94     2143.74     36.12 o 
  -2   3   1     1114.31     1067.70     19.62 o 
  -1   3   1      399.99      381.13      7.04 o 
   0   3   1      247.29      295.95      4.84 o 
   1   3   1        5.28        8.10      1.06 o 
   2   3   1      834.93      740.08     15.19 o 
   3   3   1     8581.26     9938.54    427.06 o 
   4   3   1      170.65      146.73      4.25 o 
   5   3   1      771.77      834.20     23.12 o 
   6   3   1      623.23      635.79     12.99 o 
   7   3   1      240.22      258.75      8.17 o 
   8   3   1      159.02      171.08      7.09 o 
   9   3   1      164.70      191.35     10.51 o 
  10   3   1       30.74       28.16     12.96 o 
  11   3   1       49.32       40.21     20.82 o 
  12   3   1        2.83       -0.77      3.94 o 
 -12   4   1       26.58       15.43      8.20 o 
 -11   4   1        2.73        4.13      6.08 o 
 -10   4   1       21.78       11.22     10.10 o 
  -9   4   1       37.20       39.02      7.26 o 
  -8   4   1      182.78      204.26     15.09 o 
  -7   4   1      685.21      766.93     73.53 o 
  -6   4   1       15.49       21.78      6.85 o 
  -5   4   1       12.99       25.40      6.26 o 
  -4   4   1     1352.84     1326.71     21.01 o 
  -3   4   1        6.35        7.03      1.56 o 
  -2   4   1      966.51      910.70     14.98 o 
  -1   4   1      440.24      415.20      8.84 o 
   0   4   1       82.54       88.47      5.33 o 
   1   4   1     1072.66     1002.74     14.61 o 
   2   4   1     1046.02     1040.96     19.47 o 
   3   4   1     5268.01     5107.76     97.57 o 
   4   4   1       56.69       48.28      2.04 o 
   5   4   1       32.12       32.84      5.88 o 
   6   4   1      130.98      142.45      9.29 o 
   7   4   1        0.99        3.14      2.56 o 
   8   4   1       48.78       49.66      6.24 o 
   9   4   1      115.51      126.93     12.21 o 
  10   4   1        5.07        4.77      4.19 o 
  11   4   1       20.84       15.14      8.69 o 
 -11   5   1       16.48        2.47      8.29 o 
 -10   5   1        8.32       -0.18      3.01 o 
  -9   5   1       84.83      113.56     12.57 o 
  -8   5   1        0.52        0.19      2.81 o 
  -7   5   1        0.82        6.83      4.71 o 
  -6   5   1      975.90      992.72     56.59 o 
  -5   5   1       17.52       16.94      1.00 o 
  -4   5   1      306.76      315.93      6.22 o 
  -3   5   1      185.00      195.72      6.07 o 
  -2   5   1      226.84      214.82      4.68 o 
  -1   5   1      281.76      261.82      7.03 o 
   0   5   1      164.86      155.92      3.95 o 
   1   5   1     2198.28     2159.15     30.64 o 
   2   5   1      170.11      186.59      4.75 o 
   3   5   1       56.05       49.54      2.49 o 
   4   5   1       80.42       69.57      3.82 o 
   5   5   1      234.16      219.00      8.00 o 
   6   5   1      118.10      143.53     10.19 o 
   7   5   1        7.99        8.39      3.64 o 
   8   5   1       39.24       47.55      7.83 o 
   9   5   1       28.75       24.24     11.09 o 
  10   5   1        1.24       -0.42      2.41 o 
  11   5   1      100.15        9.39     26.97 o 
  -9   6   1        5.68        2.30      3.72 o 
  -8   6   1       65.90       50.68     39.69 o 
  -7   6   1       12.08       13.77      5.05 o 
  -6   6   1      466.87      496.55     24.92 o 
  -5   6   1     1074.65     1114.68     24.20 o 
  -4   6   1       15.80       13.49      2.04 o 
  -3   6   1      438.75      453.73     11.79 o 
  -2   6   1      131.28      128.64      4.67 o 
  -1   6   1      543.92      567.78     12.03 o 
   0   6   1     2495.47     2521.79     46.69 o 
   1   6   1      867.62      880.29     16.56 o 
   2   6   1     1467.94     1442.43     25.91 o 
   3   6   1      286.99      279.93      8.31 o 
   4   6   1      311.55      323.07      7.63 o 
   5   6   1      927.80      951.19     17.97 o 
   6   6   1        7.06        9.65      4.49 o 
   7   6   1      152.86      172.42     13.09 o 
   8   6   1        1.80        3.52      4.67 o 
   9   6   1       41.63        5.36     12.09 o 
  10   6   1       24.60        4.16      8.40 o 
  -9   7   1        1.22       -0.06      2.90 o 
  -8   7   1       17.00        7.78     11.45 o 
  -7   7   1        1.57        0.53      7.03 o 
  -6   7   1        4.40        5.35      4.07 o 
  -5   7   1       98.33      102.92      5.15 o 
  -4   7   1        5.21       10.85      5.18 o 
  -3   7   1       16.51       17.35      3.32 o 
  -2   7   1       86.61       91.45      3.52 o 
  -1   7   1      130.19      141.17      5.87 o 
   0   7   1      102.23      108.18      5.00 o 
   1   7   1      335.13      336.80      9.24 o 
   2   7   1      216.84      218.26      6.29 o 
   3   7   1       55.71       54.60      2.68 o 
   4   7   1        5.18        0.68      2.80 o 
   5   7   1       41.76       36.16      2.45 o 
   6   7   1        3.56       -0.51      3.59 o 
   7   7   1       61.85        5.44     18.25 o 
   8   7   1        0.04       -1.19      3.52 o 
   9   7   1       11.48        4.54      6.18 o 
  -8   8   1      193.51      234.68     24.49 o 
  -7   8   1       17.12       13.17      6.70 o 
  -6   8   1       97.33      119.07     14.60 o 
  -5   8   1       73.69       81.72      5.34 o 
  -4   8   1       55.17       58.83      5.62 o 
  -3   8   1      683.18      702.33     18.50 o 
  -2   8   1      250.48      239.32      8.77 o 
  -1   8   1      134.31      141.68      5.40 o 
   0   8   1      115.46      119.31      5.03 o 
   1   8   1       12.26       13.59      2.64 o 
   2   8   1      181.80      195.68      6.61 o 
   3   8   1       77.48       82.68      4.94 o 
   4   8   1       89.50      100.51      6.47 o 
   5   8   1      183.27      174.02      5.99 o 
   6   8   1        8.23        5.78      4.65 o 
   7   8   1      224.29      244.46     20.81 o 
  -6   9   1        0.22       -1.70      4.99 o 
  -5   9   1        0.61        0.87      4.00 o 
  -4   9   1        2.76        3.51      2.47 o 
  -3   9   1        9.62        9.99      4.43 o 
  -2   9   1       37.15       39.73      6.00 o 
  -1   9   1        0.08        0.95      1.39 o 
   0   9   1        0.48        1.75      1.53 o 
   1   9   1       79.77       71.59      5.30 o 
   2   9   1        0.21        0.87      2.06 o 
   3   9   1       12.89        8.79      3.03 o 
   4   9   1        0.37       -0.67      1.50 o 
   5   9   1        4.18       -0.46      3.71 o 
  -1  10   1      130.64      136.53      9.16 o 
   0  10   1       48.37       42.94      5.12 o 
   1  10   1       43.19       45.87      5.11 o 
 -13   0   2       10.45       13.95      3.88 o 
 -12   0   2       62.63       65.48      6.77 o 
 -11   0   2      595.39      656.72     73.53 o 
 -10   0   2       98.65       95.37      8.73 o 
  -9   0   2       97.02      108.86     15.47 o 
  -8   0   2      371.97      360.27     37.76 o 
  -7   0   2      193.50      210.68     24.69 o 
  -6   0   2      531.37      469.86     57.36 o 
  -5   0   2     3626.61     3923.26    281.01 o 
  -4   0   2       99.65      106.75      7.82 o 
  -3   0   2     4817.93     4285.86    130.79 o 
  -2   0   2     2599.81     2440.37     46.21 o 
  -1   0   2    25633.17    34659.98   1309.06 o 
   0   0   2     1901.64     1853.11     47.19 o 
   1   0   2    16143.06    20143.32    826.36 o 
   2   0   2    25070.55    33237.63   1041.76 o 
   3   0   2     1575.65     1663.01     25.37 o 
   4   0   2     2369.16     2432.62     52.48 o 
   5   0   2     2230.10     2220.24     48.55 o 
   6   0   2      649.68      695.47     17.49 o 
   7   0   2      817.09      839.45     22.21 o 
   8   0   2        2.03        1.95      1.96 o 
   9   0   2      341.69      388.67     16.40 o 
  10   0   2        6.77        7.09      3.67 o 
  11   0   2        1.68        0.41      1.49 o 
  12   0   2       34.96       46.02      7.04 o 
 -13   1   2       37.46       34.23      4.23 o 
 -12   1   2       31.74       31.28      4.24 o 
 -11   1   2       64.73       68.36      4.69 o 
 -10   1   2        0.35        2.46      1.34 o 
  -9   1   2       63.09       69.44      5.24 o 
  -8   1   2       12.71       11.24      2.69 o 
  -7   1   2      197.01      208.60     16.37 o 
  -6   1   2       34.24       49.14      4.05 o 
  -5   1   2      916.12     1020.23     42.65 o 
  -4   1   2      219.84      256.33     10.46 o 
  -3   1   2     2570.79     2518.86     39.53 o 
  -2   1   2     3545.50     3216.54     60.10 o 
  -1   1   2     4989.33     4562.71     69.89 o 
   0   1   2      335.88      321.50      4.44 o 
   1   1   2     2270.58     2188.75     27.53 o 
   2   1   2    10307.94    11431.16    348.29 o 
   3   1   2     1880.53     1966.92     31.24 o 
   4   1   2     1132.49     1258.13     15.04 o 
   5   1   2     1766.72     1824.09     25.64 o 
   6   1   2      894.60      894.04     17.48 o 
   7   1   2       54.81       57.88      3.09 o 
   8   1   2       90.39      103.84      5.73 o 
   9   1   2        9.09        6.79      1.79 o 
  10   1   2       30.23       27.57      2.74 o 
  11   1   2        5.90        5.54      2.31 o 
  12   1   2        0.05        3.75      2.54 o 
 -13   2   2       32.01       41.66      9.70 o 
 -12   2   2       14.87       10.30      3.21 o 
 -11   2   2       20.97       21.32      2.24 o 
 -10   2   2       85.22       84.25      6.95 o 
  -9   2   2      455.32      443.55     39.09 o 
  -8   2   2      311.88      315.51     22.81 o 
  -7   2   2     1078.54     1173.16     77.67 o 
  -6   2   2      635.50      680.37     43.85 o 
  -5   2   2      684.64      674.29     22.32 o 
  -4   2   2      418.54      370.77     13.94 o 
  -3   2   2     6193.34     6429.40    184.43 o 
  -2   2   2       64.91       59.79      1.98 o 
  -1   2   2     1612.66     1475.75     17.57 o 
   0   2   2        6.06        8.91      1.48 o 
   1   2   2     3188.14     3088.98     39.63 o 
   2   2   2      456.44      379.26      5.15 o 
   3   2   2     2989.10     3006.28     37.19 o 
   4   2   2     1378.84     1313.23     17.53 o 
   5   2   2      308.82      296.60      5.14 o 
   6   2   2       61.26       59.41      2.45 o 
   7   2   2      424.99      432.75     11.08 o 
   8   2   2      154.45      160.38      5.63 o 
   9   2   2      117.85      131.98      4.55 o 
  10   2   2       69.38       73.78      5.17 o 
  11   2   2       40.10       32.72      5.14 o 
  12   2   2       32.02       37.45      8.18 o 
 -12   3   2       19.55       23.97      6.53 o 
 -11   3   2        4.40        3.14      3.38 o 
 -10   3   2        8.53        3.82      2.81 o 
  -9   3   2      497.32      546.81     39.05 o 
  -8   3   2        0.63        2.06      2.08 o 
  -7   3   2      632.41      741.68     40.72 o 
  -6   3   2       94.49       95.73      4.88 o 
  -5   3   2        2.87        4.23      1.23 o 
  -4   3   2     1356.00     1432.80     48.48 o 
  -3   3   2     1211.32     1302.89     44.28 o 
  -2   3   2     7184.58     7318.92    148.92 o 
  -1   3   2      104.12      106.65      4.40 o 
   0   3   2       85.15       68.59      2.08 o 
   1   3   2      961.60      895.04     13.98 o 
   2   3   2      354.79      354.18      6.82 o 
   3   3   2     1946.00     1939.61     28.39 o 
   4   3   2       11.85       15.68      0.91 o 
   5   3   2      348.79      355.44      8.73 o 
   6   3   2      572.89      584.52     13.12 o 
   7   3   2       14.48       16.15      1.87 o 
   8   3   2      575.97      534.57     29.55 o 
   9   3   2       18.76       14.54      2.08 o 
  10   3   2        8.63        9.30      2.99 o 
  11   3   2       17.86        9.51      6.16 o 
 -12   4   2       23.24        7.09      7.71 o 
 -11   4   2        0.95        3.35      5.62 o 
 -10   4   2       22.97       10.85      5.51 o 
  -9   4   2       98.03      124.75     26.33 o 
  -8   4   2        2.47       -2.04      3.38 o 
  -7   4   2     1424.94     1511.89    124.38 o 
  -6   4   2       65.44       72.50      9.49 o 
  -5   4   2      996.53     1040.25     27.28 o 
  -4   4   2      631.90      625.28     13.23 o 
  -3   4   2       43.33       51.61      2.15 o 
  -2   4   2     1326.50     1331.33     22.08 o 
  -1   4   2      272.63      255.85      6.43 o 
   0   4   2      478.69      424.85      8.43 o 
   1   4   2     2545.22     2531.80     54.72 o 
   2   4   2      163.21      189.71      5.59 o 
   3   4   2     2736.77     2733.09     45.08 o 
   4   4   2       11.96       10.03      1.33 o 
   5   4   2      386.88      392.95      6.63 o 
   6   4   2      306.50      289.06     17.57 o 
   7   4   2       16.06       18.26      3.16 o 
   8   4   2      179.20      190.22      9.06 o 
   9   4   2        7.21        5.06      3.88 o 
  10   4   2       75.72       79.81     16.24 o 
  11   4   2       22.38       11.84      7.58 o 
 -11   5   2       14.41        0.30      3.17 o 
 -10   5   2       70.42       48.40     44.61 o 
  -9   5   2       24.23       31.38      8.87 o 
  -8   5   2       15.84       18.17      6.81 o 
  -7   5   2      494.67      646.51    255.96 o 
  -6   5   2      384.81      398.93     32.13 o 
  -5   5   2      534.08      580.84     20.97 o 
  -4   5   2      203.29      221.57      6.93 o 
  -3   5   2      350.77      347.63      9.69 o 
  -2   5   2       90.97       85.41      3.81 o 
  -1   5   2      531.14      524.12      9.46 o 
   0   5   2      764.12      831.70     14.23 o 
   1   5   2     1656.00     1712.43     30.11 o 
   2   5   2      441.44      448.58      9.57 o 
   3   5   2      997.86     1021.03     17.66 o 
   4   5   2      799.05      805.39     18.96 o 
   5   5   2        9.69        8.40      1.83 o 
   6   5   2      123.84      109.85     11.20 o 
   7   5   2       26.22       31.76      5.97 o 
   8   5   2       30.71       33.03      6.75 o 
   9   5   2       77.25       80.46     18.03 o 
  10   5   2       27.21        4.74     10.07 o 
 -10   6   2        8.89        0.18      4.16 o 
  -9   6   2        4.20        2.20      4.51 o 
  -8   6   2        2.87        5.21      7.32 o 
  -7   6   2       31.72       33.25      8.37 o 
  -6   6   2       59.70       62.71     10.15 o 
  -5   6   2      284.80      294.85      6.96 o 
  -4   6   2       17.47       17.15      2.05 o 
  -3   6   2        6.77       10.68      2.56 o 
  -2   6   2      312.66      303.88      8.26 o 
  -1   6   2      444.25      426.85     10.90 o 
   0   6   2      115.64      105.77      4.26 o 
   1   6   2      351.72      330.30      8.60 o 
   2   6   2        2.40        4.34      1.39 o 
   3   6   2      191.04      174.43      8.81 o 
   4   6   2        8.26        7.18      0.82 o 
   5   6   2      253.11      234.13      9.63 o 
   6   6   2      101.58      112.30      8.93 o 
   7   6   2        0.58        0.32      2.38 o 
   8   6   2       26.36        2.37      7.71 o 
   9   6   2        1.44       -0.24      2.51 o 
  -9   7   2       18.62       -0.12      4.28 o 
  -8   7   2      199.38      230.81     20.70 o 
  -7   7   2       46.80       62.04     15.88 o 
  -6   7   2      111.30      116.87      3.85 o 
  -5   7   2      548.48      555.10     13.71 o 
  -4   7   2      192.57      202.56      9.90 o 
  -3   7   2      455.80      474.09     12.41 o 
  -2   7   2       41.66       49.44      4.12 o 
  -1   7   2      780.24      782.93     15.79 o 
   0   7   2       57.95       60.98      3.95 o 
   1   7   2      113.58      123.26      5.12 o 
   2   7   2      361.49      364.37      8.95 o 
   3   7   2        2.76        3.45      1.19 o 
   4   7   2      123.92      133.34      8.51 o 
   5   7   2       62.85       63.89      3.49 o 
   6   7   2      120.19      139.90     14.14 o 
   7   7   2      116.33      159.20     16.59 o 
   8   7   2        6.10        2.09      3.92 o 
  -7   8   2        4.97        2.06      5.27 o 
  -6   8   2        2.52        3.73      1.62 o 
  -5   8   2        3.42        5.53      2.08 o 
  -4   8   2       41.45       41.47      6.19 o 
  -3   8   2      303.11      302.52     11.70 o 
  -2   8   2       26.11       27.40      5.30 o 
  -1   8   2        0.49        1.96      1.47 o 
   0   8   2       47.54       54.06      4.79 o 
   1   8   2       42.85       39.31      4.70 o 
   2   8   2       11.67       12.64      2.89 o 
   3   8   2       43.65       44.40      2.81 o 
   4   8   2        0.01        0.57      1.14 o 
   5   8   2        3.13        1.70      1.43 o 
   6   8   2       22.08       16.68      7.54 o 
   7   8   2       26.05       10.96      7.70 o 
  -6   9   2       42.13       47.99     11.82 o 
  -5   9   2       36.62       30.98      4.98 o 
  -4   9   2       39.71       47.92      4.75 o 
  -3   9   2      366.31      397.44     15.84 o 
  -2   9   2      117.54      130.99      8.49 o 
  -1   9   2      134.14      152.35      9.92 o 
   0   9   2       85.49       97.07      5.66 o 
   1   9   2      112.30      114.71      5.85 o 
   2   9   2      136.80      140.15      5.82 o 
   3   9   2       69.82       61.13     15.89 o 
   4   9   2      101.46      107.23     13.17 o 
   5   9   2       73.07       18.74     24.38 o 
 -13   1   3       69.78       71.31     10.38 o 
 -12   1   3        5.97       10.28      2.54 o 
 -11   1   3      504.24      583.33     42.04 o 
 -10   1   3       63.12       79.01      6.96 o 
  -9   1   3      358.93      415.93     35.50 o 
  -8   1   3      139.77      131.96     11.70 o 
  -7   1   3      244.48      273.10     11.00 o 
  -6   1   3     1578.32     1501.82     73.56 o 
  -5   1   3      443.30      442.43     16.31 o 
  -4   1   3     4763.81     4534.83    102.67 o 
  -3   1   3     1882.20     1738.26     24.42 o 
  -2   1   3      773.07      700.53      9.61 o 
  -1   1   3     8566.41     7875.66    144.09 o 
   0   1   3      449.64      421.91      6.40 o 
   1   1   3     2793.25     2617.39     35.93 o 
   2   1   3      785.35      682.55      9.87 o 
   3   1   3        3.99        5.24      1.00 o 
   4   1   3     3585.86     3578.91     49.57 o 
   5   1   3        4.69        5.36      1.22 o 
   6   1   3     1771.23     1818.21     30.24 o 
   7   1   3      188.61      191.01      8.52 o 
   8   1   3       14.76       17.00      3.54 o 
   9   1   3      247.07      268.23      9.64 o 
  10   1   3        0.45        0.32      1.10 o 
  11   1   3       51.28       52.21      4.76 o 
 -13   2   3        0.12        0.50      2.36 o 
 -12   2   3       10.55        8.98      2.93 o 
 -11   2   3        0.04       -0.13      0.74 o 
 -10   2   3      158.45      156.09     11.99 o 
  -9   2   3        7.55        9.91      2.20 o 
  -8   2   3       25.44       25.03      2.63 o 
  -7   2   3      544.26      601.32     25.79 o 
  -6   2   3      272.06      265.52     15.20 o 
  -5   2   3     1177.33     1047.00     42.47 o 
  -4   2   3     1283.78     1290.94     35.40 o 
  -3   2   3      117.49      120.19      3.33 o 
  -2   2   3     4639.99     4397.89     73.52 o 
  -1   2   3       83.11       91.67      5.01 o 
   0   2   3     2509.81     2379.20     35.81 o 
   1   2   3      222.73      227.25      4.93 o 
   2   2   3      559.02      585.14      8.32 o 
   3   2   3     1161.26     1165.70     20.50 o 
   4   2   3       11.81       10.37      1.37 o 
   5   2   3     1006.91     1018.86     15.65 o 
   6   2   3      326.62      319.91      6.56 o 
   7   2   3       38.84       48.56      2.70 o 
   8   2   3       91.59       93.70      5.14 o 
   9   2   3       10.21        9.10      2.47 o 
  10   2   3       48.35       47.62      4.14 o 
  11   2   3        0.02       -0.21      1.61 o 
 -12   3   3        4.00        5.70      3.99 o 
 -11   3   3        1.11       -0.36      2.43 o 
 -10   3   3        4.33        2.94      2.61 o 
  -9   3   3      629.79      770.58     48.25 o 
  -8   3   3      360.06      425.68     19.11 o 
  -7   3   3      869.98      800.93     73.12 o 
  -6   3   3      261.81      243.20      9.48 o 
  -5   3   3      759.32      770.86     35.54 o 
  -4   3   3      330.99      311.16      8.62 o 
  -3   3   3     1708.78     1717.30     38.50 o 
  -2   3   3     4657.53     4597.79     73.07 o 
  -1   3   3      771.43      718.90     11.17 o 
   0   3   3     1655.30     1560.74     21.72 o 
   1   3   3      907.86      858.77     11.30 o 
   2   3   3     2176.93     2213.23     32.90 o 
   3   3   3      347.46      303.42      5.83 o 
   4   3   3      115.73      108.19      3.04 o 
   5   3   3      218.44      216.89      4.79 o 
   6   3   3       19.19       22.20      2.36 o 
   7   3   3      230.29      227.67      8.11 o 
   8   3   3      387.08      402.71     11.56 o 
   9   3   3       68.85       65.11      6.90 o 
  10   3   3      114.11      107.80      9.34 o 
  11   3   3        3.46        2.61      3.09 o 
 -12   4   3       43.93       13.89     11.92 o 
 -11   4   3       10.84        1.36      4.45 o 
 -10   4   3       38.98       43.45      3.97 o 
  -9   4   3      209.56      223.14     18.56 o 
  -8   4   3      259.65      274.67     11.70 o 
  -7   4   3      164.10      181.40      8.48 o 
  -6   4   3       88.33       76.92      4.09 o 
  -5   4   3      340.63      372.48     15.73 o 
  -4   4   3      115.41       95.04      5.53 o 
  -3   4   3       33.77       21.27      1.88 o 
  -2   4   3      815.59      790.30     18.24 o 
  -1   4   3       68.70       68.91      2.80 o 
   0   4   3       71.46       58.55      3.13 o 
   1   4   3      869.50      853.76     15.32 o 
   2   4   3     1445.08     1464.92     24.63 o 
   3   4   3     1156.19     1129.98     19.61 o 
   4   4   3      330.47      324.11      7.89 o 
   5   4   3      155.00      136.95      3.77 o 
   6   4   3       41.66       36.16      2.05 o 
   7   4   3        0.83        0.38      0.72 o 
   8   4   3       74.16       82.75      8.00 o 
   9   4   3        4.95        4.13      2.95 o 
  10   4   3       11.30       11.44      4.23 o 
 -11   5   3       24.45        0.00      4.16 o 
 -10   5   3       65.94        0.76      6.50 o 
  -9   5   3        7.14       10.10      6.43 o 
  -8   5   3       13.93        5.93      5.14 o 
  -7   5   3      631.80      668.65     41.83 o 
  -6   5   3       46.78       44.39      2.08 o 
  -5   5   3      750.55      802.32     19.87 o 
  -4   5   3       11.27        9.52      1.27 o 
  -3   5   3       16.61       19.73      2.20 o 
  -2   5   3       78.77       69.00      5.30 o 
  -1   5   3       15.36       16.64      2.16 o 
   0   5   3     2082.80     2036.92     40.65 o 
   1   5   3        2.27        1.88      1.26 o 
   2   5   3       43.21       41.19      3.18 o 
   3   5   3      262.01      256.89      8.01 o 
   4   5   3       13.46       12.67      2.45 o 
   5   5   3      369.06      344.64      8.60 o 
   6   5   3        0.36        0.57      0.87 o 
   7   5   3       16.40       11.27      2.92 o 
   8   5   3       64.98       58.76     12.58 o 
   9   5   3       23.70        1.81      4.28 o 
  10   5   3       78.19       82.87     32.50 o 
  -9   6   3       43.61       10.09     26.72 o 
  -8   6   3       48.64       37.73     13.47 o 
  -7   6   3       65.14       68.49     11.09 o 
  -6   6   3      814.58      856.23     26.88 o 
  -5   6   3       24.79       28.76      2.70 o 
  -4   6   3      272.66      321.59     14.49 o 
  -3   6   3      206.88      202.62      5.27 o 
  -2   6   3        2.07        2.47      1.74 o 
  -1   6   3     1044.03     1053.53     19.06 o 
   0   6   3      564.54      580.40     11.82 o 
   1   6   3     1001.62     1018.10     20.00 o 
   2   6   3      841.10      887.70     18.16 o 
   3   6   3      207.81      205.27      7.43 o 
   4   6   3     1148.74     1126.02     22.38 o 
   5   6   3       49.75       43.93      2.13 o 
   6   6   3      165.00      155.52     11.67 o 
   7   6   3       71.43       80.70     17.35 o 
   8   6   3       23.47        1.10      3.03 o 
   9   6   3       60.42       13.49     16.72 o 
  -8   7   3        5.13        4.22      8.32 o 
  -7   7   3        4.09        6.27      5.75 o 
  -6   7   3      161.10      156.77     32.30 o 
  -5   7   3       35.83       51.48      4.27 o 
  -4   7   3        6.77        8.20      2.39 o 
  -3   7   3       89.37       96.86      6.21 o 
  -2   7   3       21.82       24.88      4.73 o 
  -1   7   3       12.51       12.81      2.54 o 
   0   7   3        5.51        4.56      1.80 o 
   1   7   3        2.99        5.12      1.92 o 
   2   7   3      150.84      162.19      6.74 o 
   3   7   3      270.13      269.45      7.99 o 
   4   7   3       36.11       30.63      3.35 o 
   5   7   3       57.94       45.52      3.71 o 
   6   7   3       43.78       37.01      4.31 o 
   7   7   3        4.73       -0.30      2.47 o 
   8   7   3        2.47        1.46      2.59 o 
  -8   8   3       49.83       56.59     18.51 o 
  -6   8   3      105.42      115.91      7.61 o 
  -5   8   3       81.40       82.16      7.14 o 
  -4   8   3      408.46      446.27     16.71 o 
  -3   8   3      308.75      310.98     13.53 o 
  -2   8   3      143.80      154.71      8.57 o 
  -1   8   3      347.44      354.53     14.14 o 
   0   8   3       69.21       57.60     10.73 o 
   1   8   3       55.41       47.46      4.38 o 
   2   8   3      135.10      131.49      6.18 o 
   3   8   3        1.98        2.09      1.46 o 
   4   8   3       69.49       82.48     15.01 o 
   5   8   3       25.90       18.78      6.24 o 
   6   8   3      128.64      137.44     14.32 o 
  -6   9   3        5.35        9.96     10.49 o 
  -5   9   3        1.34        2.66      2.58 o 
  -4   9   3       29.10       18.63      4.28 o 
  -3   9   3        1.38        2.44      2.47 o 
  -2   9   3       12.47       12.60      3.67 o 
  -1   9   3        4.04        1.86      2.67 o 
   0   9   3       29.75       27.72      4.62 o 
   1   9   3        0.07        0.12      1.54 o 
   2   9   3       18.82       12.97      3.48 o 
   3   9   3       15.35        8.27      3.46 o 
   4   9   3        5.98        1.38      2.03 o 
 -13   0   4       28.49       16.73     10.52 o 
 -12   0   4      136.19      153.09     13.65 o 
 -11   0   4      324.94      341.32     57.88 o 
 -10   0   4       49.96       50.61      6.50 o 
  -9   0   4      595.32      481.46    135.55 o 
  -8   0   4        5.59        4.27      1.83 o 
  -7   0   4        6.70        3.38      2.28 o 
  -6   0   4     3711.99     3598.62    259.04 o 
  -5   0   4      135.03      146.81     10.37 o 
  -4   0   4     5184.44     4604.15    287.25 o 
  -3   0   4      692.48      680.80     17.17 o 
  -2   0   4      339.28      270.53      7.22 o 
  -1   0   4     5988.19     5586.58    138.14 o 
   0   0   4     1453.96     1391.68     31.04 o 
   1   0   4     1991.96     1882.41     43.21 o 
   2   0   4      902.00      868.10     23.76 o 
   3   0   4     3379.44     3263.71     65.95 o 
   4   0   4    10800.71    10889.26    291.84 o 
   5   0   4     1349.84     1418.57     31.19 o 
   6   0   4     1826.29     1945.90     50.47 o 
   7   0   4       28.20       39.33      4.75 o 
   8   0   4       20.88       27.80      6.92 o 
   9   0   4      106.37      122.51     10.78 o 
  10   0   4        1.49        1.25      2.87 o 
  11   0   4       42.68       36.59     10.09 o 
 -13   1   4        6.83        5.37      1.92 o 
 -12   1   4       26.31       21.70      3.73 o 
 -11   1   4        1.26        4.89      5.12 o 
 -10   1   4       18.95       21.27      3.28 o 
  -9   1   4       33.63       30.22      6.02 o 
  -8   1   4       50.01       50.27      4.06 o 
  -7   1   4        0.20       -0.09      0.91 o 
  -6   1   4      582.00      675.95     24.70 o 
  -5   1   4     1938.01     1985.87     51.19 o 
  -4   1   4      288.88      334.24      9.86 o 
  -3   1   4      944.13      912.29     14.22 o 
  -2   1   4      161.69      152.62      4.00 o 
  -1   1   4        8.23       13.01      2.96 o 
   0   1   4      896.27      811.32     13.66 o 
   1   1   4       84.71       88.91      3.01 o 
   2   1   4      166.35      172.51      3.94 o 
   3   1   4      912.54      907.94     22.14 o 
   4   1   4      423.60      435.28      8.19 o 
   5   1   4       21.61       20.99      2.21 o 
   6   1   4      121.31      136.76      5.72 o 
   7   1   4      152.44      153.51      6.88 o 
   8   1   4        1.53        5.26      2.72 o 
   9   1   4        0.07        0.61      1.69 o 
  10   1   4       11.69       12.02      4.37 o 
  11   1   4        6.82        3.70      2.61 o 
 -13   2   4        5.95        7.91      3.88 o 
 -12   2   4        9.90        8.07      1.76 o 
 -11   2   4       61.33       61.61      5.24 o 
 -10   2   4      117.98      116.40     14.67 o 
  -9   2   4      343.70      355.85     30.68 o 
  -8   2   4      694.50      762.10     35.77 o 
  -7   2   4      374.24      376.16     22.86 o 
  -6   2   4      636.03      641.71     30.28 o 
  -5   2   4      133.91      129.71      5.12 o 
  -4   2   4     2918.76     2995.30     50.33 o 
  -3   2   4     1831.50     1770.69     28.24 o 
  -2   2   4     1044.96      971.19     15.48 o 
  -1   2   4     1287.34     1194.16     18.20 o 
   0   2   4      192.72      176.64      4.64 o 
   1   2   4     1093.24     1008.82     15.46 o 
   2   2   4     1068.57     1046.14     17.33 o 
   3   2   4      285.56      249.35      5.57 o 
   4   2   4      504.96      502.63     10.09 o 
   5   2   4       51.42       49.61      3.41 o 
   6   2   4      358.73      361.30      8.20 o 
   7   2   4      204.24      209.95      7.00 o 
   8   2   4       69.23       81.60      6.21 o 
   9   2   4       54.34       58.46      6.53 o 
  10   2   4       28.23       19.22      6.05 o 
  11   2   4       24.66       28.24      5.00 o 
 -13   3   4       12.24       11.53      5.86 o 
 -12   3   4       15.41       13.20      4.54 o 
 -11   3   4        3.22        8.08      3.61 o 
 -10   3   4       67.86       99.60     12.15 o 
  -9   3   4        7.92        8.99      1.68 o 
  -8   3   4      150.36      169.64     11.18 o 
  -7   3   4       67.39       56.97      4.35 o 
  -6   3   4      104.10      113.18      6.53 o 
  -5   3   4      452.03      378.38     18.94 o 
  -4   3   4       76.84       97.67      4.53 o 
  -3   3   4     1792.32     1763.97     30.55 o 
  -2   3   4       90.25       98.89      3.76 o 
  -1   3   4      746.84      804.12     16.62 o 
   0   3   4     2090.07     1996.92     30.93 o 
   1   3   4        6.11        5.53      1.48 o 
   2   3   4     1547.42     1491.24     23.83 o 
   3   3   4       72.72       71.23      3.51 o 
   4   3   4       62.70       67.04      4.38 o 
   5   3   4      473.15      458.37      8.30 o 
   6   3   4       43.82       39.46      3.38 o 
   7   3   4      357.94      338.74      8.04 o 
   8   3   4        1.72        2.90      2.26 o 
   9   3   4        5.75        4.29      2.45 o 
  10   3   4       76.64       64.15      9.45 o 
 -12   4   4       24.35       31.40     12.42 o 
 -11   4   4        0.24       -0.02      1.52 o 
 -10   4   4       75.97       99.52     16.39 o 
  -9   4   4        7.01        5.93      2.88 o 
  -8   4   4      322.18      352.69     58.67 o 
  -7   4   4      337.19      319.83     13.48 o 
  -6   4   4      137.00      143.92      6.69 o 
  -5   4   4     1161.97     1186.44     45.89 o 
  -4   4   4      107.09      106.03      3.11 o 
  -3   4   4      117.15      102.49      3.30 o 
  -2   4   4     1414.18     1444.02     27.46 o 
  -1   4   4      317.88      315.29      6.76 o 
   0   4   4     3840.19     3775.38     64.57 o 
   1   4   4      110.24       95.01      4.85 o 
   2   4   4      750.73      715.30     13.23 o 
   3   4   4       94.54       89.36      3.76 o 
   4   4   4        8.21        7.15      2.30 o 
   5   4   4      295.01      280.05      6.55 o 
   6   4   4        0.47        0.30      0.81 o 
   7   4   4      155.80      160.02      5.42 o 
   8   4   4      157.10      136.65      8.83 o 
   9   4   4       30.47       20.26      6.42 o 
  10   4   4       49.85       34.06     12.05 o 
 -11   5   4       50.22        4.92     10.49 o 
 -10   5   4       59.13       48.92     14.94 o 
  -9   5   4      110.07      140.34     15.96 o 
  -8   5   4      389.65      465.79     44.99 o 
  -7   5   4       90.78      106.23      5.57 o 
  -6   5   4      258.23      290.44      9.69 o 
  -5   5   4       80.33       93.60      6.76 o 
  -4   5   4      114.34      103.29      8.27 o 
  -3   5   4      170.36      182.20      8.20 o 
  -2   5   4      445.82      451.62     10.06 o 
  -1   5   4      917.22      896.96     17.94 o 
   0   5   4      471.55      446.66     10.98 o 
   1   5   4      913.74      947.45     22.69 o 
   2   5   4      545.75      526.50     10.87 o 
   3   5   4      381.29      380.80      8.93 o 
   4   5   4      134.48      136.13      7.03 o 
   5   5   4       92.92       89.11      3.82 o 
   6   5   4       65.42       73.91      3.02 o 
   7   5   4       37.16       34.90      2.06 o 
   8   5   4       79.89       15.28     22.42 o 
   9   5   4       30.59       11.78      5.77 o 
 -10   6   4       49.69       18.78     33.16 o 
  -9   6   4        0.23        4.35      5.03 o 
  -8   6   4        5.47       14.61      7.39 o 
  -7   6   4        0.22       -0.58      0.85 o 
  -6   6   4        3.09        2.22      1.34 o 
  -5   6   4      194.54      235.19     11.69 o 
  -4   6   4       33.90       27.95      2.94 o 
  -3   6   4      110.65      122.84      5.74 o 
  -2   6   4       73.84       73.98      5.19 o 
  -1   6   4       82.18       79.14      5.89 o 
   0   6   4      393.62      401.69     14.32 o 
   1   6   4       15.57       12.40      3.34 o 
   2   6   4      167.17      166.18      7.41 o 
   3   6   4      126.83      125.25      5.77 o 
   4   6   4       18.22       19.21      4.07 o 
   5   6   4      162.40      161.46      5.44 o 
   6   6   4       33.37       25.76      3.37 o 
   7   6   4        9.64        2.59      5.14 o 
   8   6   4       13.82        0.94      3.03 o 
  -9   7   4       73.78       43.88     62.86 o 
  -8   7   4       54.73        0.53      5.62 o 
  -7   7   4       82.72       90.95      9.60 o 
  -6   7   4      393.11      427.92     14.07 o 
  -5   7   4      126.31      133.88      6.30 o 
  -4   7   4      396.57      434.92     20.15 o 
  -3   7   4      139.54      145.59      6.54 o 
  -2   7   4      378.12      376.62     12.22 o 
  -1   7   4      378.40      405.94     11.91 o 
   0   7   4       95.20      104.84      7.45 o 
   1   7   4      512.83      548.22     16.81 o 
   2   7   4        5.30        7.79      2.38 o 
   3   7   4       71.21       80.59      5.94 o 
   4   7   4       69.65       80.20      8.03 o 
   5   7   4       11.06        7.28      1.48 o 
   6   7   4      121.11      118.46     26.68 o 
   7   7   4        1.16        0.51      3.26 o 
  -8   8   4        0.02       -1.05      6.50 o 
  -6   8   4        3.69        3.26      2.94 o 
  -5   8   4       17.49       14.13      4.27 o 
  -4   8   4       74.32       70.17      5.87 o 
  -3   8   4        0.05        0.70      2.38 o 
  -2   8   4        3.62        2.33      2.66 o 
  -1   8   4        4.88        3.26      2.27 o 
   0   8   4       10.34        9.70      3.42 o 
   1   8   4        5.82        4.83      2.63 o 
   2   8   4       17.85       11.24      2.86 o 
   3   8   4        0.02        1.00      1.30 o 
   4   8   4        0.23        1.02      1.64 o 
   5   8   4       51.00       10.12      9.64 o 
   6   8   4        0.73        1.59      3.40 o 
  -5   9   4       24.23       22.42      4.22 o 
  -4   9   4      196.49      216.13     10.60 o 
  -3   9   4      106.61      120.67     10.14 o 
  -2   9   4       87.89      106.24      7.79 o 
  -1   9   4       78.20       95.26      7.82 o 
   0   9   4       66.72       70.69      8.66 o 
   1   9   4       66.45       74.89      6.85 o 
   2   9   4       54.70       24.35     16.74 o 
   3   9   4      128.93      107.53     39.38 o 
 -13   1   5       17.63       14.73      2.81 o 
 -12   1   5       62.68       83.32     12.31 o 
 -11   1   5      109.42      109.12     14.07 o 
 -10   1   5      118.12      153.87     10.41 o 
  -9   1   5      297.22      346.35     21.91 o 
  -8   1   5      209.30      233.65     19.39 o 
  -7   1   5      562.35      575.54     34.37 o 
  -6   1   5      813.32      818.49     27.18 o 
  -5   1   5     1531.63     1477.79     33.28 o 
  -4   1   5     2455.87     2259.14     67.95 o 
  -3   1   5      901.42      877.16     22.39 o 
  -2   1   5     1996.59     1854.29     41.49 o 
  -1   1   5       44.57       33.00      2.76 o 
   0   1   5     1396.95     1365.62     23.81 o 
   1   1   5     1810.32     1652.52     27.47 o 
   2   1   5      735.97      737.41     12.18 o 
   3   1   5     2362.40     2339.04     40.19 o 
   4   1   5      472.93      463.46     10.76 o 
   5   1   5      207.04      215.03      6.32 o 
   6   1   5      371.28      382.43      9.20 o 
   7   1   5        0.78        1.61      1.65 o 
   8   1   5      183.50      194.72      8.33 o 
   9   1   5        4.60        4.01      3.29 o 
  10   1   5       26.87       23.51      5.50 o 
 -13   2   5       57.43       69.24     11.22 o 
 -12   2   5        0.47        1.81      2.10 o 
 -11   2   5       13.42       15.41      3.41 o 
 -10   2   5        1.15        1.45      1.42 o 
  -9   2   5      242.26      276.01     14.43 o 
  -8   2   5      163.08      151.86     15.03 o 
  -7   2   5       14.68       17.69      2.10 o 
  -6   2   5      453.40      445.17     19.72 o 
  -5   2   5     2254.09     2311.04     81.48 o 
  -4   2   5      115.99      109.32      6.16 o 
  -3   2   5     2588.68     2431.04     44.33 o 
  -2   2   5      487.80      505.16     11.40 o 
  -1   2   5        9.60        7.79      1.56 o 
   0   2   5     1551.00     1569.85     27.36 o 
   1   2   5      159.76      165.44      4.73 o 
   2   2   5     1654.12     1551.73     24.57 o 
   3   2   5        0.47       -0.46      1.10 o 
   4   2   5      177.21      181.73      5.23 o 
   5   2   5      202.13      213.35      5.93 o 
   6   2   5       33.67       31.88      3.08 o 
   7   2   5      229.42      228.26      9.35 o 
   8   2   5       10.84       12.54      3.03 o 
   9   2   5       16.19       20.81      4.60 o 
  10   2   5       30.84       21.04      6.00 o 
 -12   3   5       17.93       20.39      7.17 o 
 -11   3   5        6.58        6.45      1.46 o 
 -10   3   5       76.55       70.73     10.11 o 
  -9   3   5       43.11       56.49      5.17 o 
  -8   3   5      264.17      302.72     19.78 o 
  -7   3   5      265.38      273.39     15.60 o 
  -6   3   5      330.89      349.63     19.09 o 
  -5   3   5      192.22      172.07      9.77 o 
  -4   3   5      120.88      119.74      5.07 o 
  -3   3   5     1055.64      980.07     20.37 o 
  -2   3   5     1790.85     1792.96     33.05 o 
  -1   3   5     3342.23     3271.09     53.44 o 
   0   3   5     2258.26     2186.81     35.54 o 
   1   3   5      564.87      549.08     10.84 o 
   2   3   5     1233.95     1217.70     21.89 o 
   3   3   5        2.82        4.44      1.50 o 
   4   3   5      260.99      270.19      8.66 o 
   5   3   5       98.58      100.14      4.47 o 
   6   3   5       61.46       60.64      3.94 o 
   7   3   5      152.62      170.49      6.39 o 
   8   3   5       49.89       48.73      3.78 o 
   9   3   5       98.04       86.78     19.19 o 
  10   3   5       17.41       13.96      5.40 o 
 -12   4   5        0.15       -2.23      6.15 o 
 -11   4   5       57.98       64.13     18.72 o 
 -10   4   5      159.06      168.96     20.74 o 
  -9   4   5      180.01      149.44     12.29 o 
  -8   4   5      376.49      364.87     20.28 o 
  -7   4   5       57.27       48.64      3.47 o 
  -6   4   5       99.32      103.11      5.48 o 
  -5   4   5      231.59      270.57     10.29 o 
  -4   4   5        1.94        2.68      1.54 o 
  -3   4   5     1337.79     1358.97     30.18 o 
  -2   4   5      204.46      174.56      5.23 o 
  -1   4   5      313.19      278.35      7.36 o 
   0   4   5      180.96      158.67      5.50 o 
   1   4   5       23.02       19.48      2.36 o 
   2   4   5      433.32      431.12     12.47 o 
   3   4   5       19.97       23.64      3.36 o 
   4   4   5      186.02      191.18      7.00 o 
   5   4   5      411.54      390.68     40.56 o 
   6   4   5       15.27       14.02      2.62 o 
   7   4   5      104.19       96.25     10.10 o 
   8   4   5       18.31       12.29      2.85 o 
   9   4   5        3.67       -0.05      2.72 o 
 -11   5   5       17.96        0.33      4.69 o 
 -10   5   5       45.53        1.35      5.92 o 
  -9   5   5        9.16        8.35      6.36 o 
  -8   5   5      187.38      182.31     13.41 o 
  -7   5   5       39.53       39.43      2.48 o 
  -6   5   5      138.60      165.01      9.20 o 
  -5   5   5      169.45      168.23      7.27 o 
  -4   5   5      186.73      190.06      9.34 o 
  -3   5   5      280.13      268.67      8.79 o 
  -2   5   5        2.29        4.31      1.90 o 
  -1   5   5      253.64      243.68      7.30 o 
   0   5   5      192.72      180.49      6.90 o 
   1   5   5        4.43        5.74      1.84 o 
   2   5   5      441.34      446.09     12.85 o 
   3   5   5        6.37        7.59      3.01 o 
   4   5   5      125.98      117.77     17.20 o 
   5   5   5        7.90        9.90      2.12 o 
   6   5   5        4.35        3.28      1.73 o 
   7   5   5      111.28      103.41     11.03 o 
   8   5   5        5.25        1.78      3.12 o 
   9   5   5       14.92        2.81      5.12 o 
 -10   6   5        8.23        4.22      8.29 o 
  -9   6   5      140.67      194.15     19.98 o 
  -8   6   5       57.61       52.68      9.02 o 
  -7   6   5      285.47      307.91     12.64 o 
  -6   6   5       49.55       43.18      4.26 o 
  -5   6   5       24.88       29.40      2.21 o 
  -4   6   5      325.20      354.29     16.44 o 
  -3   6   5       24.07       36.11      4.24 o 
  -2   6   5      386.90      391.08     13.70 o 
  -1   6   5      583.47      605.70     15.65 o 
   0   6   5      172.60      167.67      8.57 o 
   1   6   5      357.28      347.58     11.03 o 
   2   6   5       64.25       60.90      4.86 o 
   3   6   5      393.64      413.56     14.74 o 
   4   6   5      133.92      141.17     19.30 o 
   5   6   5      121.52      124.49      5.15 o 
   6   6   5      263.71      235.24     12.50 o 
   7   6   5       48.18       27.93     13.17 o 
   8   6   5       76.93        9.89     20.79 o 
  -9   7   5        8.36        4.43      5.51 o 
  -8   7   5        2.37       -0.41      5.16 o 
  -7   7   5        0.14        1.14      1.68 o 
  -6   7   5       46.76       44.84      7.18 o 
  -5   7   5        0.10        1.93      1.48 o 
  -4   7   5        7.22        8.79      2.00 o 
  -3   7   5        0.24        0.10      1.25 o 
  -2   7   5        4.09        7.25      2.63 o 
  -1   7   5       51.34       51.53      4.90 o 
   0   7   5        0.26        2.08      2.29 o 
   1   7   5        3.43        2.49      2.18 o 
   2   7   5        3.45        4.98      2.53 o 
   3   7   5       23.70       27.44      4.31 o 
   4   7   5       98.86       95.24     15.01 o 
   5   7   5       88.03       78.91     10.34 o 
   6   7   5       25.69       15.67      7.62 o 
  -7   8   5       61.37       72.30     31.87 o 
  -6   8   5       77.54       59.64     21.22 o 
  -5   8   5      145.45      164.07      8.56 o 
  -4   8   5      314.47      336.69     19.71 o 
  -3   8   5      105.70      111.62      8.24 o 
  -2   8   5      181.34      189.15      8.87 o 
  -1   8   5       61.15       60.01      9.99 o 
   0   8   5       72.37       75.68      8.34 o 
   1   8   5      323.27      314.71     28.10 o 
   2   8   5       24.01        8.16      7.81 o 
   3   8   5       66.06       28.44     21.99 o 
   4   8   5       36.91       21.32     10.26 o 
   5   8   5        5.56        4.70      5.14 o 
  -5   9   5       16.59       11.67      4.64 o 
  -4   9   5        3.85        3.95      3.73 o 
  -3   9   5       15.25        7.65      4.20 o 
  -2   9   5       23.65       25.84      4.91 o 
  -1   9   5        4.75        5.64      3.57 o 
   0   9   5        5.27        4.53      2.82 o 
   1   9   5        3.92        1.65      2.58 o 
   2   9   5       16.67        6.70      6.52 o 
 -13   0   6       13.31       13.43      6.86 o 
 -12   0   6      116.61      162.54     20.21 o 
 -11   0   6        1.36        2.82      2.96 o 
 -10   0   6      235.32      303.28     27.55 o 
  -9   0   6      277.91      286.35     46.43 o 
  -8   0   6      143.27      132.37     20.12 o 
  -7   0   6     1886.30     1853.23    204.26 o 
  -6   0   6      564.87      508.44     39.43 o 
  -5   0   6     1717.97     1590.18     75.52 o 
  -4   0   6      964.29      821.56     33.04 o 
  -3   0   6      366.27      420.94     14.70 o 
  -2   0   6     1856.59     1733.85     41.83 o 
  -1   0   6     1257.08     1349.91     61.57 o 
   0   0   6     1783.59     1637.08     73.44 o 
   1   0   6     2925.14     2945.11     75.97 o 
   2   0   6      262.91      255.95     10.46 o 
   3   0   6     1597.62     1553.65     39.11 o 
   4   0   6       60.43       56.66      5.55 o 
   5   0   6     1310.05     1270.18     32.66 o 
   6   0   6      392.62      370.42     15.41 o 
   7   0   6      291.21      313.79     17.23 o 
   8   0   6      395.29      406.72     19.26 o 
   9   0   6        0.29       -0.22      2.58 o 
  10   0   6       16.71       18.88     12.80 o 
 -13   1   6       19.98       12.26      5.59 o 
 -12   1   6        2.38        1.54      2.97 o 
 -11   1   6        0.73        1.56      1.58 o 
 -10   1   6        1.27        3.87      1.91 o 
  -9   1   6       10.92        9.99      3.01 o 
  -8   1   6        7.60        6.50      2.25 o 
  -7   1   6        0.03        1.90      1.59 o 
  -6   1   6      333.42      338.48     12.63 o 
  -5   1   6      193.47      184.40      8.78 o 
  -4   1   6      253.81      270.64      7.31 o 
  -3   1   6      634.66      692.72     19.91 o 
  -2   1   6        0.09        2.08      1.60 o 
  -1   1   6       13.69       25.51      2.50 o 
   0   1   6       75.83       69.34      4.02 o 
   1   1   6      563.38      591.15     12.81 o 
   2   1   6      805.42      767.88     14.11 o 
   3   1   6        1.74        3.36      1.57 o 
   4   1   6      114.70      124.38      6.12 o 
   5   1   6      295.19      279.12      8.10 o 
   6   1   6      238.38      234.95      9.03 o 
   7   1   6        1.75        1.80      1.93 o 
   8   1   6        2.85        5.27      2.52 o 
   9   1   6       15.26       17.34      6.48 o 
  10   1   6        1.67        3.51      3.87 o 
 -13   2   6       16.95       20.52      6.00 o 
 -12   2   6       51.56       53.62     14.54 o 
 -11   2   6       33.94       21.45      6.80 o 
 -10   2   6      134.91      142.79     11.02 o 
  -9   2   6       97.69      105.61      9.30 o 
  -8   2   6      364.87      358.91     22.56 o 
  -7   2   6      513.22      521.82     31.11 o 
  -6   2   6      348.12      318.99     15.19 o 
  -5   2   6      617.76      649.22     21.23 o 
  -4   2   6      891.55      921.34     23.78 o 
  -3   2   6      388.18      346.34      8.71 o 
  -2   2   6     2678.27     2661.99     62.37 o 
  -1   2   6     1301.29     1286.80     25.18 o 
   0   2   6     1345.30     1319.49     27.59 o 
   1   2   6       52.94       49.45      3.91 o 
   2   2   6       64.16       61.27      4.15 o 
   3   2   6      519.91      537.21     13.90 o 
   4   2   6       48.51       50.06      3.71 o 
   5   2   6      271.76      286.31      8.44 o 
   6   2   6       89.05       93.61      5.44 o 
   7   2   6       23.73       27.86      3.51 o 
   8   2   6       20.92       23.71      4.53 o 
   9   2   6       41.17       31.34      6.35 o 
 -12   3   6        6.42        6.20      4.03 o 
 -11   3   6       30.28       30.15      7.84 o 
 -10   3   6       41.91       40.09      2.74 o 
  -9   3   6        6.74       13.22      2.29 o 
  -8   3   6       79.04       91.09      6.02 o 
  -7   3   6        5.99        7.15      2.25 o 
  -6   3   6      232.18      234.23      9.67 o 
  -5   3   6      261.70      274.34      9.73 o 
  -4   3   6      311.21      308.87      9.40 o 
  -3   3   6      184.85      139.40      5.91 o 
  -2   3   6        0.72        2.76      1.85 o 
  -1   3   6      532.17      503.21     12.91 o 
   0   3   6      183.23      201.11      6.35 o 
   1   3   6      324.75      315.75      9.18 o 
   2   3   6     1013.34      988.16     19.59 o 
   3   3   6       23.41       29.36      3.73 o 
   4   3   6      434.00      451.18     12.97 o 
   5   3   6       25.20       26.20      3.50 o 
   6   3   6       22.35       20.39      3.70 o 
   7   3   6       32.33       40.36      4.43 o 
   8   3   6       12.58        7.57      2.63 o 
   9   3   6       56.12       49.06      9.37 o 
 -12   4   6        1.50       -1.46      3.37 o 
 -11   4   6      111.97      137.92     14.53 o 
 -10   4   6       68.38       70.70     11.31 o 
  -9   4   6       16.18       28.83      2.76 o 
  -8   4   6      179.04      191.25     20.67 o 
  -7   4   6       42.48       24.84      3.00 o 
  -6   4   6      242.93      255.12     10.72 o 
  -5   4   6        5.95        4.63      2.49 o 
  -4   4   6      284.33      280.27      8.20 o 
  -3   4   6     1487.35     1452.13     29.92 o 
  -2   4   6       67.87       67.61      4.67 o 
  -1   4   6      907.08      851.72     20.43 o 
   0   4   6      258.14      265.55      7.40 o 
   1   4   6      115.61      118.57      5.23 o 
   2   4   6      521.78      526.03     12.66 o 
   3   4   6       16.14       12.64      3.08 o 
   4   4   6      214.55      208.63      9.50 o 
   5   4   6        8.31       11.38      3.15 o 
   6   4   6       23.56       23.99      3.94 o 
   7   4   6      135.32      129.88     18.46 o 
   8   4   6        0.14        0.74      1.33 o 
   9   4   6       65.52       26.32     18.56 o 
 -11   5   6       39.38        1.31      4.73 o 
 -10   5   6       67.44       47.82     25.11 o 
  -9   5   6       73.19       55.65      7.23 o 
  -8   5   6      173.68      175.03     15.16 o 
  -7   5   6      189.16      200.77     13.37 o 
  -6   5   6       71.16       87.08      6.09 o 
  -5   5   6       25.98       31.76      3.27 o 
  -4   5   6      176.43      179.62      6.85 o 
  -3   5   6      335.45      340.48     10.35 o 
  -2   5   6      744.28      704.68     15.40 o 
  -1   5   6      285.11      269.43      8.34 o 
   0   5   6      513.75      518.17     12.25 o 
   1   5   6        6.93        6.87      2.72 o 
   2   5   6      117.80      128.69      7.61 o 
   3   5   6      301.53      306.27     11.41 o 
   4   5   6       65.00       60.20      6.39 o 
   5   5   6      184.30      193.72      7.39 o 
   6   5   6       69.17       18.82     15.35 o 
   7   5   6       65.54       27.65     16.03 o 
   8   5   6       30.95        7.88      6.74 o 
 -10   6   6        0.80        2.03      5.34 o 
  -9   6   6       28.41        8.50     17.05 o 
  -8   6   6       51.10       37.18     17.99 o 
  -7   6   6        1.24        1.18      1.09 o 
  -6   6   6      168.77      177.96     14.23 o 
  -5   6   6        2.56        3.45      1.54 o 
  -4   6   6       14.32       17.64      2.62 o 
  -3   6   6       42.87       36.34      4.39 o 
  -2   6   6       14.47       13.02      3.65 o 
  -1   6   6       42.26       46.23      4.72 o 
   0   6   6        0.30        0.06      2.59 o 
   1   6   6      104.01      105.81      7.93 o 
   2   6   6      130.12      133.91      7.28 o 
   3   6   6        2.50        3.22      2.55 o 
   4   6   6      145.62      148.50      9.02 o 
   5   6   6       34.93       28.79      3.43 o 
   6   6   6        0.13        1.01      1.26 o 
   7   6   6       38.24       15.85     10.92 o 
  -9   7   6       40.82       12.31     32.49 o 
  -8   7   6       25.17       31.79     12.60 o 
  -7   7   6       77.46      107.90      9.92 o 
  -6   7   6      124.80      130.37     12.62 o 
  -5   7   6      228.80      272.16     14.26 o 
  -4   7   6      244.06      234.22     17.71 o 
  -3   7   6      131.65      140.85      9.22 o 
  -2   7   6      354.74      366.69     14.84 o 
  -1   7   6       13.69       15.14      3.80 o 
   0   7   6      396.90      419.24     15.31 o 
   1   7   6      244.37      252.52     10.79 o 
   2   7   6       52.61       51.08      6.96 o 
   3   7   6      113.34      125.46      7.94 o 
   4   7   6        4.37        4.46      2.61 o 
   5   7   6       61.10       53.71      7.21 o 
   6   7   6        5.94        4.27      6.35 o 
  -7   8   6        4.31        8.52      7.14 o 
  -6   8   6        0.02       -0.03      1.87 o 
  -5   8   6        3.99        2.48      1.47 o 
  -4   8   6       23.61       22.26      4.69 o 
  -3   8   6       20.47       16.28      3.71 o 
  -2   8   6        7.17        9.39      4.36 o 
  -1   8   6        5.86        6.73      3.67 o 
   0   8   6        1.54        1.11      2.76 o 
   1   8   6        2.18        1.59      2.38 o 
   2   8   6        0.34       -0.11      1.90 o 
   3   8   6        6.85        4.52      3.52 o 
   4   8   6       17.62       12.21      4.43 o 
  -4   9   6       54.85       53.93      9.07 o 
  -3   9   6        5.77        7.95      3.10 o 
  -2   9   6       62.01       68.51      7.68 o 
  -1   9   6       75.48       82.48      7.58 o 
   0   9   6       44.03       46.01      6.70 o 
 -13   1   7        3.75        4.06      3.49 o 
 -12   1   7       65.91       68.60      5.74 o 
 -11   1   7        5.60        5.95      2.28 o 
 -10   1   7      131.27      159.49     16.91 o 
  -9   1   7      141.14      139.06      8.45 o 
  -8   1   7      543.36      579.68     35.81 o 
  -7   1   7      864.87      906.65     53.46 o 
  -6   1   7      205.30      219.96     12.71 o 
  -5   1   7     1615.90     1621.32     62.10 o 
  -4   1   7      146.32      164.32      7.74 o 
  -3   1   7      533.63      500.34     14.02 o 
  -2   1   7      596.53      565.70     15.44 o 
  -1   1   7      505.79      552.78     14.03 o 
   0   1   7     1060.23      977.69     21.92 o 
   1   1   7      767.83      776.97     18.95 o 
   2   1   7      550.97      532.03     12.68 o 
   3   1   7     1158.74     1178.44     23.62 o 
   4   1   7       14.64       15.58      3.17 o 
   5   1   7      686.28      708.98     16.62 o 
   6   1   7       11.15       12.58      2.83 o 
   7   1   7       60.64       70.83      5.75 o 
   8   1   7       71.20       85.56      6.23 o 
   9   1   7        2.65        2.63      2.56 o 
 -13   2   7        0.04       -1.64      3.54 o 
 -12   2   7        1.22        0.28      1.10 o 
 -11   2   7       38.45       33.22      9.61 o 
 -10   2   7       16.63       10.10      3.27 o 
  -9   2   7       41.24       37.23      4.34 o 
  -8   2   7       56.68       52.14      5.70 o 
  -7   2   7       30.60       33.74      4.10 o 
  -6   2   7      242.39      221.51      9.39 o 
  -5   2   7       30.69       26.91      3.23 o 
  -4   2   7      531.60      550.17     23.28 o 
  -3   2   7        0.49        0.82      1.34 o 
  -2   2   7      110.38      111.25      5.69 o 
  -1   2   7      519.90      525.09     13.39 o 
   0   2   7       35.48       43.96      4.25 o 
   1   2   7     1098.43     1068.44     20.82 o 
   2   2   7      712.74      726.27     15.77 o 
   3   2   7       33.01       35.56      4.30 o 
   4   2   7        7.32        7.42      2.35 o 
   5   2   7       48.55       47.49      4.71 o 
   6   2   7       51.01       52.90      4.82 o 
   7   2   7        0.97        2.12      2.47 o 
   8   2   7       13.47       11.66      3.32 o 
   9   2   7       49.86       39.74      7.02 o 
 -12   3   7       46.62       36.15     10.04 o 
 -11   3   7       62.83       68.44     10.63 o 
 -10   3   7      156.23      158.62     15.17 o 
  -9   3   7       16.96       19.14      3.21 o 
  -8   3   7        5.17        8.60      2.65 o 
  -7   3   7       24.02       33.27      4.16 o 
  -6   3   7      179.30      198.71     10.19 o 
  -5   3   7      117.63      131.05     10.51 o 
  -4   3   7      432.64      435.56     18.19 o 
  -3   3   7     1363.84     1334.27     41.11 o 
  -2   3   7      471.99      438.46     13.16 o 
  -1   3   7     1070.19     1028.32     23.11 o 
   0   3   7      206.07      214.17      7.02 o 
   1   3   7      833.32      855.75     19.29 o 
   2   3   7       10.20        9.87      2.58 o 
   3   3   7      531.72      522.80     16.20 o 
   4   3   7      502.47      532.58     14.54 o 
   5   3   7       82.22       84.00      6.90 o 
   6   3   7       76.76       86.27      6.83 o 
   7   3   7       35.41       25.69      6.70 o 
   8   3   7        2.95        1.95      2.18 o 
 -12   4   7       17.69        3.08      3.49 o 
 -11   4   7       15.87       10.26      3.73 o 
 -10   4   7       50.57       24.99     12.79 o 
  -9   4   7       71.18       79.12      6.04 o 
  -8   4   7       64.86       67.32      5.43 o 
  -7   4   7      347.71      335.21     21.87 o 
  -6   4   7      488.58      474.47     31.76 o 
  -5   4   7       22.47       17.99      3.02 o 
  -4   4   7      163.70      167.77      7.74 o 
  -3   4   7      299.80      302.37     10.45 o 
  -2   4   7      288.19      277.38      9.62 o 
  -1   4   7      467.00      474.91     11.98 o 
   0   4   7      154.25      157.89      6.76 o 
   1   4   7       60.81       60.30      5.61 o 
   2   4   7      138.19      140.42      7.81 o 
   3   4   7       32.65       37.17      4.60 o 
   4   4   7      196.36      210.53      9.66 o 
   5   4   7       27.13       28.71      4.08 o 
   6   4   7       60.00       10.00     11.88 o 
   7   4   7       37.35       27.45      7.70 o 
   8   4   7        2.01        1.75      2.18 o 
 -11   5   7       13.30        1.03      5.23 o 
 -10   5   7        4.80        2.35      1.38 o 
  -9   5   7       72.85       97.14      9.73 o 
  -8   5   7      110.47      102.52      6.50 o 
  -7   5   7       11.68       10.08      3.05 o 
  -6   5   7       83.97       90.86      6.53 o 
  -5   5   7       71.24       64.74      4.31 o 
  -4   5   7      269.92      284.09      9.91 o 
  -3   5   7      217.09      212.45      8.13 o 
  -2   5   7       33.21       39.45      4.01 o 
  -1   5   7      422.93      417.10     15.21 o 
   0   5   7      162.54      168.23      7.16 o 
   1   5   7      360.16      355.13     12.18 o 
   2   5   7       82.15       80.97      6.13 o 
   3   5   7        8.35        7.19      2.76 o 
   4   5   7       26.91       30.29      4.46 o 
   5   5   7        2.49        2.64      1.94 o 
   6   5   7       32.96       11.02      7.22 o 
   7   5   7        5.99        2.52      2.34 o 
 -10   6   7       69.57       17.75     47.75 o 
  -9   6   7       45.51       15.78     19.70 o 
  -8   6   7       61.43       59.99     12.96 o 
  -7   6   7       99.66      107.95      8.20 o 
  -6   6   7        6.87        8.73      2.46 o 
  -5   6   7      285.40      283.06     17.68 o 
  -4   6   7      133.12      133.94      9.08 o 
  -3   6   7      142.67      157.42      7.39 o 
  -2   6   7      346.45      360.71     11.90 o 
  -1   6   7        9.94       12.86      3.63 o 
   0   6   7       71.94       76.32      6.53 o 
   1   6   7      115.53      121.94      8.85 o 
   2   6   7      115.30      120.56      7.14 o 
   3   6   7      144.66      157.71     10.09 o 
   4   6   7        5.65        5.71      2.82 o 
   5   6   7      126.46      128.00      6.52 o 
   6   6   7       35.32        6.82      5.13 o 
  -8   7   7        8.51        6.81      5.68 o 
  -7   7   7       30.33       27.46      7.08 o 
  -6   7   7       46.06       48.08     10.14 o 
  -5   7   7       20.95       13.76      3.86 o 
  -4   7   7        2.75        0.51      2.65 o 
  -3   7   7        6.26        4.66      3.45 o 
  -2   7   7       92.76       89.37      7.85 o 
  -1   7   7       40.68       52.52      6.06 o 
   0   7   7        8.59        8.57      3.76 o 
   1   7   7        4.57        7.71      3.63 o 
   2   7   7        0.05       -1.94      2.85 o 
   3   7   7        0.70       -0.68      2.55 o 
   4   7   7        1.96        0.69      2.85 o 
   5   7   7       17.45        9.10      3.95 o 
  -6   8   7       26.84       17.43      8.25 o 
  -5   8   7      113.06      133.76      8.69 o 
  -4   8   7       35.84       18.26      8.27 o 
  -3   8   7       41.55       34.69      6.91 o 
  -2   8   7       78.34       69.02     15.59 o 
  -1   8   7      133.94      134.83     10.34 o 
   0   8   7      174.07      186.56     11.44 o 
   1   8   7       70.24       74.96      7.58 o 
   2   8   7       47.93       55.29      6.87 o 
   3   8   7       55.22       45.80     10.94 o 
 -13   0   8       36.25       38.36     19.80 o 
 -12   0   8        4.22       -0.34      2.86 o 
 -11   0   8       22.95       30.14      9.56 o 
 -10   0   8      175.24      206.90     38.67 o 
  -9   0   8      168.45      194.61     25.84 o 
  -8   0   8      420.50      467.69     61.05 o 
  -7   0   8     1281.33     1253.94    153.35 o 
  -6   0   8        2.45        6.06      3.37 o 
  -5   0   8     1013.89     1033.97     65.65 o 
  -4   0   8      416.48      393.94     29.70 o 
  -3   0   8      994.44      984.81     29.14 o 
  -2   0   8       19.88       40.71     10.84 o 
  -1   0   8        7.89        6.47      3.98 o 
   0   0   8     1005.83      995.49     37.52 o 
   1   0   8      211.79      205.90     11.80 o 
   2   0   8     1061.95     1029.74     38.09 o 
   3   0   8      317.02      326.11     14.76 o 
   4   0   8        1.44        1.38      3.00 o 
   5   0   8        6.94        4.78      4.00 o 
   6   0   8      137.51      145.74     10.85 o 
   7   0   8      321.55      328.91     19.51 o 
   8   0   8      119.56      132.87     12.28 o 
 -13   1   8        0.04        0.46      1.58 o 
 -12   1   8        8.89        5.72      3.40 o 
 -11   1   8        6.92        2.63      2.22 o 
 -10   1   8       22.74       15.07      3.58 o 
  -9   1   8       40.26       42.23      4.92 o 
  -8   1   8        2.35        0.39      2.10 o 
  -7   1   8       73.40       82.42      5.68 o 
  -6   1   8       66.64       66.69      5.89 o 
  -5   1   8       81.35       82.82      5.37 o 
  -4   1   8      514.03      521.09     16.80 o 
  -3   1   8        2.96        8.65      2.66 o 
  -2   1   8        1.23        0.77      1.64 o 
  -1   1   8      108.65      120.39      6.76 o 
   0   1   8      149.15      160.03      8.63 o 
   1   1   8      519.46      531.23     17.93 o 
   2   1   8        1.29        3.87      2.25 o 
   3   1   8      170.50      163.93      9.05 o 
   4   1   8       19.70       19.77      4.01 o 
   5   1   8      169.45      183.12      9.58 o 
   6   1   8       58.89       65.13      5.73 o 
   7   1   8       10.00        6.95      3.08 o 
   8   1   8        2.74        0.64      2.25 o 
 -12   2   8       43.44       23.84      9.44 o 
 -11   2   8      100.60      120.95     13.21 o 
 -10   2   8       17.13       26.63      4.85 o 
  -9   2   8      136.26      151.12     10.88 o 
  -8   2   8       14.24       12.76      3.31 o 
  -7   2   8      331.95      311.37     30.87 o 
  -6   2   8      424.74      450.32     30.11 o 
  -5   2   8     1088.29     1114.90     44.60 o 
  -4   2   8       67.12       62.40      6.94 o 
  -3   2   8      422.58      436.00     13.99 o 
  -2   2   8      806.76      830.00     20.07 o 
  -1   2   8      918.74      937.33     24.63 o 
   0   2   8      474.14      474.56     13.53 o 
   1   2   8      305.76      301.09     10.67 o 
   2   2   8       96.67      103.61      6.52 o 
   3   2   8       10.05       19.07      3.45 o 
   4   2   8      264.31      284.76      9.32 o 
   5   2   8      138.13      154.23      8.47 o 
   6   2   8       30.82       36.17      5.33 o 
   7   2   8        2.34        2.69      3.04 o 
   8   2   8       14.89       16.78      4.56 o 
 -12   3   8        5.27        1.44      1.70 o 
 -11   3   8       17.23        2.43      2.50 o 
 -10   3   8        3.79        3.54      2.10 o 
  -9   3   8      149.57      164.24     17.27 o 
  -8   3   8        6.98        3.95      3.48 o 
  -7   3   8      230.90      262.77     22.37 o 
  -6   3   8       52.46       70.83      5.09 o 
  -5   3   8        4.81        2.18      2.63 o 
  -4   3   8       51.71       55.10      4.68 o 
  -3   3   8       34.51       33.92      3.98 o 
  -2   3   8      457.24      448.22     13.96 o 
  -1   3   8      432.09      429.30     13.62 o 
   0   3   8        4.36        3.93      2.15 o 
   1   3   8      520.58      513.50     14.34 o 
   2   3   8       39.19       36.49      4.65 o 
   3   3   8      137.59      139.13      7.77 o 
   4   3   8      221.21      230.77     13.93 o 
   5   3   8        5.98        5.86      2.85 o 
   6   3   8      155.73      171.26      9.44 o 
   7   3   8       11.19        4.01      2.61 o 
   8   3   8       15.64       14.34      5.55 o 
 -11   4   8       62.17       11.15     10.78 o 
 -10   4   8        0.83       -0.03      1.01 o 
  -9   4   8      215.70      219.84     23.04 o 
  -8   4   8        4.72       11.34      3.20 o 
  -7   4   8       30.50       43.97      5.06 o 
  -6   4   8       25.53       37.95      5.36 o 
  -5   4   8       25.12       33.13      4.59 o 
  -4   4   8      302.67      320.60     15.43 o 
  -3   4   8      341.43      354.94     12.72 o 
  -2   4   8      237.78      238.50      8.34 o 
  -1   4   8      213.27      206.55      8.44 o 
   0   4   8       16.72       14.93      3.44 o 
   1   4   8      177.85      185.47      7.94 o 
   2   4   8      112.78      121.51      8.18 o 
   3   4   8      125.36      133.61      7.99 o 
   4   4   8      171.25      196.40     12.79 o 
   5   4   8        7.41        5.53      2.75 o 
   6   4   8       68.08       49.51     14.41 o 
   7   4   8        1.00        1.05      2.40 o 
 -10   5   8        2.10       -0.67      1.37 o 
  -9   5   8       80.52       74.84     14.93 o 
  -8   5   8       15.70        2.15      3.47 o 
  -7   5   8       71.62       66.61      8.22 o 
  -6   5   8      125.59      114.24      6.99 o 
  -5   5   8      325.14      304.88     23.53 o 
  -4   5   8      145.61      157.67      6.86 o 
  -3   5   8      226.22      239.74      9.64 o 
  -2   5   8      183.83      192.62      9.67 o 
  -1   5   8       97.07       99.52      6.15 o 
   0   5   8        3.47        3.97      2.41 o 
   1   5   8       91.75       94.29      6.79 o 
   2   5   8      118.92      128.74      8.43 o 
   3   5   8       21.14       24.18      4.50 o 
   4   5   8      133.48      148.06     10.28 o 
   5   5   8       64.41       59.30     16.79 o 
   6   5   8       32.09       11.49      5.25 o 
  -9   6   8       25.52       13.85      9.43 o 
  -8   6   8        5.42        1.48      1.76 o 
  -7   6   8      100.31       93.43     17.96 o 
  -6   6   8        7.29        5.97      2.77 o 
  -5   6   8        4.36        4.25      2.09 o 
  -4   6   8       22.71       30.13      4.92 o 
  -3   6   8        2.04        2.87      2.24 o 
  -2   6   8       26.97       22.91      4.52 o 
  -1   6   8       40.09       44.60      5.10 o 
   0   6   8       68.82       65.79      6.92 o 
   1   6   8       16.69       18.64      4.78 o 
   2   6   8        6.38        4.45      2.87 o 
   3   6   8       11.78       12.02      4.62 o 
   4   6   8        7.78        3.65      3.32 o 
   5   6   8        1.08        1.75      2.53 o 
  -8   7   8       22.26        4.23      5.42 o 
  -7   7   8       53.91       10.99      9.52 o 
  -6   7   8        8.57        3.23      2.74 o 
  -5   7   8       97.72      101.60     14.85 o 
  -4   7   8      109.39      124.52      8.48 o 
  -3   7   8      319.41      331.90     21.76 o 
  -2   7   8       16.14       14.81      3.96 o 
  -1   7   8      117.97      122.71      8.33 o 
   0   7   8      217.40      230.65     11.27 o 
   1   7   8       13.55       12.37      4.42 o 
   2   7   8      179.04      203.21     15.91 o 
   3   7   8       54.37       36.49     10.47 o 
  -5   8   8       12.90        7.58      3.40 o 
  -4   8   8       52.29       18.75      9.29 o 
  -3   8   8        1.66        4.29      3.07 o 
  -2   8   8       20.80       18.62      5.39 o 
  -1   8   8        0.61        2.28      2.95 o 
   0   8   8        7.46        4.90      3.54 o 
   1   8   8        0.19        1.33      2.82 o 
 -12   1   9        5.96        3.16      2.81 o 
 -11   1   9       48.17       58.46     10.57 o 
 -10   1   9       67.84       72.94      8.64 o 
  -9   1   9      218.65      218.29     20.19 o 
  -8   1   9      215.06      245.78     20.53 o 
  -7   1   9       43.03       43.56      5.27 o 
  -6   1   9      853.59      907.33     58.71 o 
  -5   1   9       45.22       63.84      5.38 o 
  -4   1   9      455.82      471.26     16.76 o 
  -3   1   9      548.52      552.95     24.24 o 
  -2   1   9      158.15      163.02      7.88 o 
  -1   1   9      339.04      341.96     11.60 o 
   0   1   9      550.97      596.10     19.29 o 
   1   1   9      182.76      190.89      9.06 o 
   2   1   9      670.12      711.19     21.41 o 
   3   1   9       28.82       28.10      5.06 o 
   4   1   9      301.33      307.82     13.04 o 
   5   1   9        9.74       11.35      3.91 o 
   6   1   9       29.51       25.36      5.29 o 
   7   1   9      131.20      141.63     10.82 o 
 -12   2   9        2.22       -0.19      1.47 o 
 -11   2   9        0.36        0.79      1.90 o 
 -10   2   9       28.90       30.48      4.51 o 
  -9   2   9      370.42      382.37     42.82 o 
  -8   2   9        3.68        3.71      2.71 o 
  -7   2   9        2.33        6.53      2.93 o 
  -6   2   9        2.11        0.87      1.88 o 
  -5   2   9      269.24      276.16     13.88 o 
  -4   2   9      113.95      112.01      7.41 o 
  -3   2   9       48.34       40.51      4.82 o 
  -2   2   9      289.67      291.94     11.48 o 
  -1   2   9        8.42       10.53      3.45 o 
   0   2   9       36.78       37.26      5.22 o 
   1   2   9      407.16      414.30     13.38 o 
   2   2   9        0.61        1.19      2.07 o 
   3   2   9       24.46       23.14      4.38 o 
   4   2   9       17.61       16.09      4.29 o 
   5   2   9        0.78        0.81      2.00 o 
   6   2   9       10.68        8.58      3.26 o 
   7   2   9        5.93        1.97      2.56 o 
 -11   3   9       97.85       85.78     19.55 o 
 -10   3   9        5.57        4.62      3.08 o 
  -9   3   9        1.48        2.07      2.30 o 
  -8   3   9      123.07      150.95     17.61 o 
  -7   3   9      111.95      116.56     11.97 o 
  -6   3   9       36.57       39.33      4.61 o 
  -5   3   9       64.82       65.27      6.98 o 
  -4   3   9      290.82      303.62     12.97 o 
  -3   3   9        7.97        3.41      2.49 o 
  -2   3   9      602.61      613.32     21.56 o 
  -1   3   9      269.58      276.50     11.18 o 
   0   3   9      207.37      211.63      9.51 o 
   1   3   9        4.75        3.68      2.27 o 
   2   3   9      168.03      172.14      9.07 o 
   3   3   9      261.96      286.85     14.46 o 
   4   3   9      138.87      164.42     12.04 o 
   5   3   9      124.24      130.23      8.43 o 
   6   3   9       78.21       49.59     15.49 o 
   7   3   9        5.65        1.48      2.22 o 
 -11   4   9       51.38       17.90      9.55 o 
 -10   4   9        0.64        0.81      1.64 o 
  -9   4   9        0.46       -0.62      2.53 o 
  -8   4   9       51.85       51.03     11.22 o 
  -7   4   9      202.64      222.96     21.58 o 
  -6   4   9      278.52      295.67     18.43 o 
  -5   4   9      223.16      225.68     15.14 o 
  -4   4   9      379.51      383.80     18.72 o 
  -3   4   9        2.66        4.48      3.35 o 
  -2   4   9      153.44      154.98      8.13 o 
  -1   4   9      420.95      428.34     14.95 o 
   0   4   9       51.17       48.81      5.67 o 
   1   4   9        1.94        3.89      2.60 o 
   2   4   9       23.37       25.62      4.64 o 
   3   4   9       29.60       29.62      6.61 o 
   4   4   9       23.00       20.78      7.16 o 
   5   4   9       13.24        7.62      3.39 o 
   6   4   9       28.39       17.22      5.93 o 
 -10   5   9       35.37       26.06     13.62 o 
  -9   5   9       56.72       62.67     13.09 o 
  -8   5   9        2.80        2.70      3.39 o 
  -7   5   9       19.94       21.64      5.20 o 
  -6   5   9       22.14       19.50      5.64 o 
  -5   5   9       73.99       65.64      8.03 o 
  -4   5   9      224.65      218.25      9.55 o 
  -3   5   9       59.37       58.11      6.72 o 
  -2   5   9      296.43      298.65     12.56 o 
  -1   5   9      120.99      115.96      8.05 o 
   0   5   9      129.64      140.17      8.37 o 
   1   5   9      152.71      168.54      9.45 o 
   2   5   9       14.05       16.82      5.41 o 
   3   5   9       53.69       47.38     12.15 o 
   4   5   9        0.13       -0.36      1.93 o 
   5   5   9        1.03        0.69      1.92 o 
  -9   6   9       13.23        4.21      4.88 o 
  -8   6   9       53.39       27.41     12.79 o 
  -7   6   9        4.83        0.53      1.84 o 
  -6   6   9       75.87       63.85     14.68 o 
  -5   6   9      134.83      146.46      9.15 o 
  -4   6   9      159.70      185.97     12.33 o 
  -3   6   9      253.91      265.29     11.44 o 
  -2   6   9       28.80       33.91      5.20 o 
  -1   6   9        5.97        4.84      3.43 o 
   0   6   9       26.10       27.98      5.65 o 
   1   6   9       45.58       49.85      8.28 o 
   2   6   9      164.77      193.01     11.38 o 
   3   6   9       16.90       15.97      4.91 o 
   4   6   9       39.76       11.00      8.05 o 
  -7   7   9       10.74        1.42      2.51 o 
  -6   7   9       10.85        2.17      2.21 o 
  -5   7   9        1.40        1.28      1.83 o 
  -4   7   9        0.27        3.25      2.50 o 
  -3   7   9        3.79        2.31      2.30 o 
  -2   7   9       27.70       19.73      5.82 o 
  -1   7   9        3.19        2.61      3.08 o 
   0   7   9       21.02       21.70      4.81 o 
   1   7   9        8.17        6.26      3.53 o 
   2   7   9        4.20        3.47      4.20 o 
 -12   0  10       21.31       16.72      6.51 o 
 -11   0  10       51.15       49.38      8.90 o 
 -10   0  10       80.30       84.35     10.40 o 
  -9   0  10       92.89      133.62     34.68 o 
  -8   0  10      631.91      691.93    109.23 o 
  -7   0  10      192.02      153.85     21.44 o 
  -6   0  10      187.46      226.37     21.15 o 
  -5   0  10      335.28      354.37     18.62 o 
  -4   0  10      427.37      466.21     38.58 o 
  -3   0  10      889.43      892.48     51.15 o 
  -2   0  10      178.38      165.24     14.77 o 
  -1   0  10      299.00      310.55     17.27 o 
   0   0  10        2.46        0.11      2.27 o 
   1   0  10      116.45      123.45     11.96 o 
   2   0  10      294.98      303.52     28.17 o 
   3   0  10        6.06       10.31      5.18 o 
   4   0  10       20.98       22.72      7.06 o 
   5   0  10       40.65       26.57     13.98 o 
   6   0  10       22.07        3.97      7.73 o 
 -12   1  10        0.97       -0.39      2.80 o 
 -11   1  10        1.25        0.56      2.97 o 
 -10   1  10       12.15        9.66      4.28 o 
  -9   1  10       88.56       80.83      8.24 o 
  -8   1  10       97.29      105.30      8.26 o 
  -7   1  10      103.79      112.12      9.52 o 
  -6   1  10      154.96      169.78     11.81 o 
  -5   1  10       71.32       70.80      7.45 o 
  -4   1  10       10.64       13.59      3.91 o 
  -3   1  10       47.28       49.86      5.58 o 
  -2   1  10      122.71      128.55      9.52 o 
  -1   1  10       13.90       12.63      3.70 o 
   0   1  10       20.98       30.49      5.96 o 
   1   1  10       93.68       99.87      9.52 o 
   2   1  10      148.85      136.79      8.78 o 
   3   1  10        3.84        1.54      2.02 o 
   4   1  10       64.99       64.19      7.32 o 
   5   1  10       19.54       17.77      4.98 o 
   6   1  10        0.96        3.31      3.25 o 
 -11   2  10       17.26        3.34      5.46 o 
 -10   2  10       99.46      107.56      9.22 o 
  -9   2  10        0.89        2.65      2.75 o 
  -8   2  10      128.94      126.63     11.82 o 
  -7   2  10      120.32      132.75     11.16 o 
  -6   2  10      484.75      528.61     34.83 o 
  -5   2  10       24.82       32.23      5.66 o 
  -4   2  10      134.16      152.01      9.71 o 
  -3   2  10      295.03      323.89     12.73 o 
  -2   2  10      169.98      192.59     10.09 o 
  -1   2  10      451.36      490.36     21.53 o 
   0   2  10      293.62      293.34     13.63 o 
   1   2  10       72.28       76.20      7.91 o 
   2   2  10       44.27       46.70      6.14 o 
   3   2  10      118.59      134.97      9.95 o 
   4   2  10      110.20      119.03     15.28 o 
   5   2  10       34.27       27.71      8.52 o 
   6   2  10        0.44       -0.66      1.88 o 
 -11   3  10       10.99        7.70      4.50 o 
 -10   3  10       30.95       23.14     12.34 o 
  -9   3  10        0.31       -0.61      1.83 o 
  -8   3  10       49.56       42.54      6.52 o 
  -7   3  10       85.99       94.28      7.76 o 
  -6   3  10       88.29       92.92      8.63 o 
  -5   3  10       57.21       82.03      7.38 o 
  -4   3  10       38.03       30.41      5.02 o 
  -3   3  10        6.89        8.24      3.70 o 
  -2   3  10       74.08       90.18      7.82 o 
  -1   3  10       39.41       40.29      6.98 o 
   0   3  10      246.45      248.89     12.28 o 
   1   3  10        0.28        0.18      2.11 o 
   2   3  10        1.75       -0.32      2.41 o 
   3   3  10       44.19       48.74      6.97 o 
   4   3  10        4.57        3.10      2.79 o 
   5   3  10       88.41       66.93     14.83 o 
 -10   4  10       38.66       25.04     12.88 o 
  -9   4  10       10.59        3.05      4.43 o 
  -8   4  10       24.86       25.56      7.09 o 
  -7   4  10      124.83      120.31     25.28 o 
  -6   4  10       68.59       75.11      7.31 o 
  -5   4  10       39.17       57.64      7.18 o 
  -4   4  10      179.51      206.27     13.84 o 
  -3   4  10        0.71        6.01      3.68 o 
  -2   4  10       37.56       44.70      5.72 o 
  -1   4  10        0.77       -0.63      1.85 o 
   0   4  10       82.43       88.82      7.00 o 
   1   4  10      105.27      115.54      8.49 o 
   2   4  10       34.32       27.60      5.72 o 
   3   4  10      123.83      141.23     10.77 o 
   4   4  10        0.60        3.06      3.08 o 
   5   4  10       29.78       13.13      5.59 o 
  -9   5  10        2.35        1.36      2.16 o 
  -8   5  10       35.12        2.90      3.84 o 
  -7   5  10       72.72       75.02     18.22 o 
  -6   5  10      136.61      138.12     14.49 o 
  -5   5  10       47.36       40.77      9.24 o 
  -4   5  10      166.92      162.74      9.33 o 
  -3   5  10      136.66      137.63     11.37 o 
  -2   5  10        1.10        3.22      2.77 o 
  -1   5  10       33.43       38.28      5.34 o 
   0   5  10       25.93       25.64      5.09 o 
   1   5  10       42.16       46.37      6.43 o 
   2   5  10       46.52       54.21      6.83 o 
   3   5  10       52.24       47.95     10.41 o 
   4   5  10       27.21       12.72      6.88 o 
  -8   6  10       15.62        6.08      3.41 o 
  -7   6  10        0.11        0.03      1.84 o 
  -6   6  10        3.22        1.92      2.13 o 
  -5   6  10       43.58       37.80     10.75 o 
  -4   6  10       33.45       19.21      6.61 o 
  -3   6  10        2.60        0.21      2.45 o 
  -2   6  10       70.78       65.40     11.20 o 
  -1   6  10        0.44        4.24      3.21 o 
   0   6  10        0.30        2.14      3.86 o 
   1   6  10       16.72       16.42      5.27 o 
   2   6  10        0.84       -2.54      3.66 o 
  -5   7  10       33.00       16.14      5.18 o 
  -4   7  10       56.41        8.69      7.10 o 
  -3   7  10       25.42        4.32      2.96 o 
  -2   7  10       48.22       19.19     10.67 o 
  -1   7  10      118.86      127.67     11.25 o 
   0   7  10        6.34        3.13      3.23 o 
 -11   1  11       48.34       43.91     10.97 o 
 -10   1  11       54.89       38.44     12.20 o 
  -9   1  11       75.92      117.95     10.12 o 
  -8   1  11       28.83       35.11      6.31 o 
  -7   1  11       98.92      112.96      9.53 o 
  -6   1  11        8.54       15.26      4.67 o 
  -5   1  11      206.77      222.16     12.22 o 
  -4   1  11      376.66      426.96     18.48 o 
  -3   1  11      353.92      374.11     14.77 o 
  -2   1  11       78.86       95.28      9.61 o 
  -1   1  11      241.56      253.54     14.60 o 
   0   1  11        6.40        8.71      4.10 o 
   1   1  11      131.07      147.08     10.93 o 
   2   1  11       42.62       55.75      6.55 o 
   3   1  11       66.32       44.29     12.11 o 
   4   1  11       28.84       22.30      9.81 o 
   5   1  11        9.91       10.13      4.86 o 
 -11   2  11        7.40        2.85      3.59 o 
 -10   2  11       55.83       30.71     12.97 o 
  -9   2  11        0.83        1.68      2.89 o 
  -8   2  11       11.58       12.49      4.23 o 
  -7   2  11       32.75       39.72      7.31 o 
  -6   2  11      105.60      100.32      8.24 o 
  -5   2  11       41.20       45.29      8.37 o 
  -4   2  11       21.94       18.03      4.53 o 
  -3   2  11       19.37       18.96      5.79 o 
  -2   2  11        9.61        7.03      4.01 o 
  -1   2  11        3.69        3.58      3.00 o 
   0   2  11       74.79       91.20      9.99 o 
   1   2  11        3.58        1.76      2.33 o 
   2   2  11       29.22       29.48      5.69 o 
   3   2  11        9.86        6.53      3.78 o 
   4   2  11        4.22        7.73      3.92 o 
   5   2  11       28.87       21.65      9.20 o 
 -10   3  11        1.45        5.25      4.02 o 
  -9   3  11       43.81       30.97      7.06 o 
  -8   3  11       48.52       39.81      9.65 o 
  -7   3  11      157.21      188.47     18.83 o 
  -6   3  11      210.50      238.53     14.86 o 
  -5   3  11      109.09      126.87     10.88 o 
  -4   3  11      160.19      153.98     11.39 o 
  -3   3  11       14.81       14.24      4.75 o 
  -2   3  11       27.02       34.36      7.23 o 
  -1   3  11       80.22       81.50      8.13 o 
   0   3  11      122.44      141.65      8.93 o 
   1   3  11       74.14       88.22      8.03 o 
   2   3  11       20.87       20.86      5.49 o 
   3   3  11       29.34       33.86      9.75 o 
   4   3  11       31.29       12.78      8.38 o 
  -9   4  11       14.07        4.59      4.74 o 
  -8   4  11       15.02       12.65      4.57 o 
  -7   4  11       49.86       44.97     10.50 o 
  -6   4  11      101.08      106.71     36.73 o 
  -5   4  11      149.28      181.18     15.83 o 
  -4   4  11        4.38        1.38      3.10 o 
  -3   4  11      116.49      119.43     22.05 o 
  -2   4  11      180.67      181.05     10.06 o 
  -1   4  11       59.43       58.15      9.33 o 
   0   4  11       77.56       74.23      8.16 o 
   1   4  11       13.97       14.66      5.77 o 
   2   4  11       14.14       11.77      4.97 o 
   3   4  11       13.01       13.05      5.90 o 
  -8   5  11       19.39        6.19      7.48 o 
  -7   5  11       17.33       15.80      6.98 o 
  -6   5  11        2.86        1.86      2.79 o 
  -5   5  11       59.99       46.55     20.15 o 
  -4   5  11       64.91       48.63     16.02 o 
  -3   5  11      122.53      113.03     17.17 o 
  -2   5  11        0.27       -0.08      2.41 o 
  -1   5  11        7.20        4.53      3.38 o 
   0   5  11       50.85       57.77      8.68 o 
   1   5  11       24.28       22.46      5.67 o 
   2   5  11       36.14       34.56      6.51 o 
  -6   6  11       15.95        5.82      4.50 o 
  -5   6  11       35.25       14.87      7.08 o 
  -4   6  11       77.40       35.82     15.93 o 
  -3   6  11      101.42      102.62     16.00 o 
  -2   6  11        0.89        0.26      3.55 o 
  -1   6  11       17.07       24.26      6.36 o 
   0   6  11       20.88       16.83      5.55 o 
 -10   0  12       51.99       15.82     23.99 o 
  -9   0  12      122.02      157.48     31.26 o 
  -8   0  12        1.45       -0.47      3.18 o 
  -7   0  12        7.35       13.98      6.58 o 
  -6   0  12       30.15       43.52      9.08 o 
  -5   0  12       81.93       96.41     13.62 o 
  -4   0  12      384.97      449.02     26.28 o 
  -3   0  12      335.82      335.72     32.67 o 
  -2   0  12      116.14      136.75     14.36 o 
  -1   0  12        1.14        2.72      4.52 o 
   0   0  12       50.73       45.24     12.24 o 
   1   0  12       69.45       76.03     14.43 o 
   2   0  12        4.78        3.54      4.37 o 
   3   0  12       29.96       10.39     14.81 o 
   4   0  12        1.33        0.82      3.30 o 
 -10   1  12       19.70        7.20      5.07 o 
  -9   1  12        6.80        1.06      3.76 o 
  -8   1  12        0.63       -0.20      2.77 o 
  -7   1  12        7.52        7.70      4.36 o 
  -6   1  12        2.99       -0.64      2.94 o 
  -5   1  12        8.22        5.37      4.02 o 
  -4   1  12       15.67        9.64      4.48 o 
  -3   1  12      112.60      104.26     10.91 o 
  -2   1  12        4.91        5.61      3.70 o 
  -1   1  12       25.94       24.77      7.22 o 
   0   1  12       12.70       12.77      5.91 o 
   1   1  12        0.90        1.63      4.83 o 
   2   1  12       35.48       23.10      8.79 o 
   3   1  12        5.96        2.97      2.98 o 
   4   1  12        4.19        2.01      2.81 o 
 -10   2  12        0.86        0.28      2.69 o 
  -9   2  12       17.51       15.02      7.61 o 
  -8   2  12       62.48       39.68     18.64 o 
  -7   2  12      162.84      197.47     20.42 o 
  -6   2  12       50.60       48.22     11.97 o 
  -5   2  12       63.74       50.29     10.81 o 
  -4   2  12       11.26       13.69      5.24 o 
  -3   2  12       10.11       15.31      5.27 o 
  -2   2  12      169.68      186.64     14.06 o 
  -1   2  12      184.78      209.87     14.17 o 
   0   2  12      112.65      116.14     11.12 o 
   1   2  12       29.89       28.68      9.61 o 
   2   2  12       25.52       21.13     10.73 o 
   3   2  12       49.59       36.44     15.65 o 
  -9   3  12        0.39        0.85      2.67 o 
  -8   3  12       23.28       17.26      8.24 o 
  -7   3  12       13.62       12.56      6.37 o 
  -6   3  12       24.36       20.71      9.99 o 
  -5   3  12       58.63       41.31     18.06 o 
  -4   3  12        6.80        2.75      3.82 o 
  -3   3  12       37.88       40.39     10.20 o 
  -2   3  12        4.98        1.63      4.21 o 
  -1   3  12        1.69        1.78      1.95 o 
   0   3  12       25.79       31.86      5.90 o 
   1   3  12       15.93       17.50      5.83 o 
   2   3  12       20.91       23.61      8.08 o 
   3   3  12        8.39       11.88      5.46 o 
  -8   4  12       27.09       23.67      8.17 o 
  -7   4  12       29.64       14.18      7.44 o 
  -6   4  12        9.09        8.87      5.00 o 
  -5   4  12       71.76       49.47     23.87 o 
  -4   4  12        8.25        8.77      5.56 o 
  -3   4  12       14.74        9.51      5.57 o 
  -2   4  12        7.73        7.11      4.56 o 
  -1   4  12        5.03        5.28      4.38 o 
   0   4  12       18.66       12.25      4.95 o 
   1   4  12       30.87       38.18      7.41 o 
   2   4  12       41.53       34.07      9.28 o 
  -7   5  12       24.84       12.57      5.63 o 
  -6   5  12       13.55       11.70      5.53 o 
  -4   5  12       21.52        5.05      3.96 o 
  -3   5  12        3.63        2.32      2.75 o 
  -2   5  12       74.47       49.34     15.52 o 
  -1   5  12       20.25       10.55      5.58 o 
   0   5  12       29.30       22.79      7.34 o 
  -9   1  13       16.65        4.36      3.98 o 
  -8   1  13       13.87        8.69      8.10 o 
  -7   1  13       48.57       47.24     21.66 o 
  -6   1  13       18.91        9.15      5.01 o 
  -5   1  13       81.31       70.21     22.05 o 
  -4   1  13      129.95      131.77     28.20 o 
  -3   1  13       25.71       30.42      6.62 o 
  -2   1  13      174.98      186.25     15.72 o 
  -1   1  13        5.62       10.12      4.93 o 
   0   1  13       30.80       30.13      8.30 o 
   1   1  13       46.95       39.13     14.66 o 
   2   1  13        2.49        1.40      3.21 o 
  -9   2  13        0.53       -0.24      2.79 o 
  -8   2  13        1.05        2.45      3.18 o 
  -7   2  13        0.24        1.34      3.49 o 
  -6   2  13        5.57        2.31      3.00 o 
  -5   2  13       57.51       32.68     18.87 o 
  -4   2  13       25.10       17.33      9.18 o 
  -3   2  13        3.26        0.93      3.33 o 
  -2   2  13        1.02        0.77      3.89 o 
  -1   2  13       16.60       16.22      6.50 o 
   0   2  13        2.67        7.45      4.53 o 
   1   2  13       13.30       13.54      5.71 o 
  -8   3  13       35.34       26.15     14.25 o 
  -7   3  13       43.39       37.94     16.23 o 
  -6   3  13       59.26       48.73     21.96 o 
  -5   3  13        3.48        4.02      4.46 o 
  -4   3  13       10.35        5.88      4.72 o 
  -3   3  13        4.90        6.52      4.46 o 
  -2   3  13        2.87        1.20      2.95 o 
  -1   3  13       29.25       32.48      6.55 o 
   0   3  13       18.03       21.74      7.32 o 
   1   3  13        5.35       11.27      6.31 o 
  -6   4  13       16.28       12.80      6.68 o 
  -5   4  13        0.82        0.02      2.62 o 
  -4   4  13        6.36        2.61      3.65 o 
  -3   4  13       12.36        6.62      4.84 o 
  -2   4  13       55.66       46.21     15.67 o 
  -1   4  13       67.80       45.51     16.93 o 
  -7   0  14       33.72        5.18      6.82 o 
  -6   0  14       34.54       44.69     11.59 o 
  -5   0  14       19.26       27.95      9.87 o 
  -4   0  14       78.49       85.39     15.20 o 
  -3   0  14       21.07       32.54     12.77 o 
  -2   0  14       20.04       32.23     12.53 o 
  -1   0  14        9.45        1.13      6.92 o 
   0   0  14       14.88       25.40     10.63 o 
  -7   1  14        0.07       -0.71      4.17 o 
  -6   1  14       12.32       10.37      5.47 o 
  -5   1  14        1.66        2.60      4.56 o 
  -4   1  14       26.87       26.21      7.59 o 
  -3   1  14        1.78       -1.18      4.46 o 
  -2   1  14        7.37       12.59      6.09 o 
  -1   1  14        0.03        3.55      4.14 o 
  -6   2  14       33.45       16.48      9.52 o 
  -5   2  14       19.94       11.57      7.41 o 
  -4   2  14       20.16       15.00      7.15 o 
  -3   2  14        7.34        5.89      5.12 o 
  -2   2  14       27.33       31.33      7.91 o 
  -1   2  14       29.60       24.03      9.24 o 
  -4   3  14       18.25       10.45      5.73 o 
                                                 
